# Supplementary material for: Interplay of microRNA and epigenetic regulation in the human regulatory network
Source: Front Genet. 2014 Oct 6;5:345. doi: 10.3389/fgene.2014.00345 (PMC4186481; doi:10.3389/fgene.2014.00345)
Supplement: Supplementary file 1 [file Table1.XLS]

## Sheet: Sheet1
	hsa-mir-101-1	hsa-mir-101-2	hsa-mir-128-1	hsa-mir-128-2	hsa-mir-138-1	hsa-mir-138-2	hsa-mir-148a	hsa-mir-152	hsa-mir-17-92	hsa-mir-199a-1	hsa-mir-199a-2	hsa-mir-214	hsa-mir-26a-1	hsa-mir-26a-2	hsa-mir-29a	hsa-mir-29b-1	hsa-mir-29b-2	hsa-mir-29c	hsa-mir-302a	hsa-mir-342	hsa-mir-433	hsa-mir-449a
A549_DMSO_0.02pct_7d_wgEncodeHaibMethylRrbsA549Dm002p7dHaibSitesRep2.bed	0	1	1	0	1	1	1	1	1	1	0	0	1	1	0	0	0	0	0	1	1	1
A549_EtOH_0.02pct_wgEncodeHaibMethyl450A549Etoh02SitesRep1.bed	1	1	1	1	1	1	1	1	1	1	1	1	1	1	1	1	1	1	1	1	1	1
AG04449_None_wgEncodeHaibMethyl450Ag04449SitesRep1.bed	1	1	1	1	1	1	1	1	1	1	1	1	1	1	1	1	1	1	1	1	1	1
AG04449_None_wgEncodeHaibMethylRrbsAg04449UwstamgrowprotSitesRep2.bed9	0	1	1	0	0	1	1	1	1	1	0	0	1	1	0	0	0	0	0	1	1	1
AG04450_None_wgEncodeHaibMethyl450Ag04450SitesRep1.bed	1	1	1	1	1	1	1	1	1	1	1	1	1	1	1	1	1	1	1	1	1	1
AG04450_None_wgEncodeHaibMethylRrbsAg04450UwstamgrowprotSitesRep2.bed9	0	1	1	0	1	1	1	1	1	1	0	0	1	1	0	0	0	0	0	1	0	1
AG09309_None_wgEncodeHaibMethyl450Ag09309SitesRep1.bed	1	1	1	1	1	1	1	1	1	1	1	1	1	1	1	1	1	1	1	1	1	1
AG09309_None_wgEncodeHaibMethylRrbsAg09309UwSitesRep2.bed	0	1	1	0	1	1	1	1	1	1	0	0	1	1	0	0	0	0	0	1	1	1
AG09319_None_wgEncodeHaibMethyl450Ag09319SitesRep1.bed	1	1	1	1	1	1	1	1	1	1	1	1	1	1	1	1	1	1	1	1	1	1
AG09319_None_wgEncodeHaibMethylRrbsAg09319UwSitesRep1.bed	0	1	0	0	1	1	1	1	1	1	0	0	1	1	0	0	0	0	0	1	1	1
AG10803_None_wgEncodeHaibMethyl450Ag10803SitesRep1.bed	1	1	1	1	1	1	1	1	1	1	1	1	1	1	1	1	1	1	1	1	1	1
AG10803_None_wgEncodeHaibMethylRrbsAg10803UwstamgrowprotSitesRep1.bed9	0	1	1	0	1	1	1	1	1	1	0	0	1	1	0	0	0	0	0	1	0	1
AoSMC_None_wgEncodeHaibMethyl450AosmcSitesRep1.bed	1	1	1	1	1	1	1	1	1	1	1	1	1	1	1	1	1	1	1	1	1	1
AoSMC_None_wgEncodeHaibMethylRrbsAosmcDukeSitesRep1.bed	0	1	0	0	1	1	1	1	1	1	0	0	1	1	0	0	0	0	0	1	1	1
BC_Lung_01-11002_None_wgEncodeHaibMethylRrbsBclung0111002BiochainSitesRep1.bed	0	1	1	0	1	1	1	1	1	1	0	0	1	1	0	0	0	0	0	1	1	1
BE2_C_None_wgEncodeHaibMethyl450Be2cSitesRep1.bed	1	1	1	1	1	1	1	1	1	1	1	1	1	1	1	1	1	1	1	1	1	1
BE2_C_None_wgEncodeHaibMethylRrbsBe2cHaibSitesRep1.bed	0	1	1	0	0	1	1	1	1	1	0	0	1	1	0	0	0	0	0	1	1	1
BJ_None_wgEncodeHaibMethyl450BjSitesRep1.bed	1	1	1	1	1	1	1	1	1	1	1	1	1	1	1	1	1	1	1	1	1	1
BJ_None_wgEncodeHaibMethylRrbsBjUwSitesRep2.bed	0	1	1	0	1	1	1	1	1	1	0	0	1	1	0	0	0	0	0	1	0	1
CBP_sc-369_K562_None_wgEncodeBroadHistoneK562Cbpsc369Pk.broadPeak	0	0	0	0	1	1	0	0	1	0	1	1	1	1	1	1	1	1	0	1	1	0
CBX2_K562_None_wgEncodeBroadHistoneK562Cbx2Pk.broadPeak	0	0	0	0	1	1	1	0	1	0	0	0	0	0	1	1	0	0	0	0	0	1
CBX3_SC-101004_K562_None_wgEncodeBroadHistoneK562Cbx3sc101004Pk.broadPeak	0	1	0	1	1	1	0	1	1	0	0	0	1	1	1	1	1	1	0	1	1	1
CBX8_K562_None_wgEncodeBroadHistoneK562Cbx8Pk.broadPeak	0	0	0	0	1	0	1	0	1	0	0	0	0	0	1	1	0	0	0	1	0	1
CHD1_A301-218A_H1-hESC_None_wgEncodeBroadHistoneH1hescChd1a301218aStdPk.broadPeak	1	1	1	1	0	1	1	1	1	0	0	0	1	1	1	1	0	0	1	1	0	1
CHD4_Mi2_K562_None_wgEncodeBroadHistoneK562Chd4mi2Pk.broadPeak	0	1	1	0	0	1	0	0	1	1	0	0	0	1	0	0	1	1	0	1	1	0
CHD7_A301-223A-1_K562_None_wgEncodeBroadHistoneK562Chd7a301223a1Pk.broadPeak	0	1	0	1	1	0	0	1	1	1	0	0	1	1	1	1	1	1	0	1	1	1
CMK_None_wgEncodeHaibMethyl450CmkSitesRep1.bed	1	1	1	1	1	1	1	1	1	1	1	1	1	1	1	1	1	1	1	1	1	1
CMK_None_wgEncodeHaibMethylRrbsCmkUwstamgrowprotSitesRep2.bed9	0	1	1	0	1	1	1	1	1	1	0	0	1	1	0	0	0	0	0	1	1	1
CTCF_A549_DEX_100nM_wgEncodeBroadHistoneA549CtcfDex100nmPk.broadPeak	1	0	0	0	1	0	0	0	1	0	0	0	1	0	1	1	0	0	0	0	0	0
CTCF_CD20+_None_wgEncodeBroadHistoneCd20CtcfPk.broadPeak	1	1	0	0	1	0	1	1	1	0	0	0	0	1	0	0	0	0	0	0	0	0
CTCF_Dnd41_None_wgEncodeBroadHistoneDnd41CtcfPk.broadPeak	1	0	1	1	1	0	1	0	1	1	0	0	1	1	0	0	0	0	0	0	0	0
CTCF_GM12878_None_wgEncodeBroadHistoneGm12878CtcfStdPk.broadPeak	1	0	0	0	1	1	1	0	1	0	0	0	0	0	1	1	0	0	0	0	0	0
CTCF_H1-hESC_None_wgEncodeBroadHistoneH1hescCtcfStdPk.broadPeak	1	0	0	0	1	0	1	1	1	0	0	0	0	1	1	1	0	0	0	1	0	0
CTCF_HMEC_None_wgEncodeBroadHistoneHmecCtcfStdPk.broadPeak	1	0	0	0	0	0	0	0	1	0	0	0	0	0	1	1	0	0	0	0	0	0
CTCF_HSMM_None_wgEncodeBroadHistoneHsmmCtcfStdPk.broadPeak	1	0	0	0	1	0	0	0	1	0	0	0	0	0	0	0	0	0	0	0	0	0
CTCF_HSMMtube_None_wgEncodeBroadHistoneHsmmtCtcfStdPk.broadPeak	1	0	0	0	1	0	0	1	1	0	1	1	0	0	1	1	0	0	0	0	0	0
CTCF_HUVEC_None_wgEncodeBroadHistoneHuvecCtcfStdPk.broadPeak	1	0	0	0	1	0	0	0	1	0	1	1	0	0	0	0	0	0	0	0	0	1
CTCF_HeLa-S3_None_wgEncodeBroadHistoneHelas3CtcfStdPk.broadPeak	1	0	0	0	1	1	0	1	1	0	0	0	0	1	1	1	1	1	0	0	0	1
CTCF_HepG2_None_wgEncodeBroadHistoneHepg2CtcfStdPk.broadPeak	1	0	0	0	1	0	1	0	1	0	0	0	0	0	0	0	0	0	0	0	0	0
CTCF_K562_None_wgEncodeBroadHistoneK562CtcfStdPk.broadPeak	1	1	0	0	1	0	1	0	1	1	0	0	1	1	0	0	0	0	0	0	0	0
CTCF_Monocytes-CD14+_RO01746_None_wgEncodeBroadHistoneMonocd14ro1746CtcfPk.broadPeak	1	0	0	1	0	0	0	1	1	0	0	0	1	1	0	0	0	0	0	0	0	1
CTCF_NH-A_None_wgEncodeBroadHistoneNhaCtcfStdPk.broadPeak	1	0	0	0	1	0	0	0	1	0	1	1	0	0	0	0	0	0	0	0	0	0
CTCF_NHDF-Ad_None_wgEncodeBroadHistoneNhdfadCtcfStdPk.broadPeak	1	0	0	0	1	0	0	0	1	0	0	0	0	0	1	1	0	0	0	0	0	0
CTCF_NHEK_None_wgEncodeBroadHistoneNhekCtcfStdPk.broadPeak	1	0	1	0	1	0	0	0	1	0	0	0	0	0	0	0	0	0	0	0	0	0
CTCF_NHLF_None_wgEncodeBroadHistoneNhlfCtcfStdPk.broadPeak	1	0	0	0	1	0	0	0	1	0	0	0	0	0	1	1	0	0	0	0	0	0
CTCF_Osteobl_None_wgEncodeBroadHistoneOsteoblCtcfStdPk.broadPeak	1	0	0	0	1	0	0	0	1	0	0	0	0	1	1	1	0	0	0	0	0	0
Caco-2_None_wgEncodeHaibMethyl450Caco2SitesRep1.bed	1	1	1	1	1	1	1	1	1	1	1	1	1	1	1	1	1	1	1	1	1	1
Caco-2_None_wgEncodeHaibMethylRrbsCaco2UwSitesRep2.bed	0	1	1	0	1	1	1	1	1	1	0	0	1	1	0	0	0	0	0	1	0	1
ECC-1_None_wgEncodeHaibMethyl450Ecc1SitesRep1.bed	1	1	1	1	1	1	1	1	1	1	1	1	1	1	1	1	1	1	1	1	1	1
ECC-1_None_wgEncodeHaibMethylRrbsEcc1HaibSitesRep1.bed	0	1	1	0	1	1	1	1	1	1	0	0	1	1	0	0	0	0	0	1	1	1
EZH2_39875_HeLa-S3_None_wgEncodeBroadHistoneHelas3Ezh239875Pk.broadPeak	1	0	0	0	1	0	1	1	1	0	0	0	0	0	0	0	0	0	0	1	1	1
Fibrobl_None_wgEncodeHaibMethylRrbsFibroblDukeSitesRep1.bed	0	1	0	0	1	1	1	1	1	1	0	0	1	1	0	0	0	0	0	1	0	1
GM06990_None_wgEncodeHaibMethyl450Gm06990SitesRep1.bed	1	1	1	1	1	1	1	1	1	1	1	1	1	1	1	1	1	1	1	1	1	1
GM06990_None_wgEncodeHaibMethylRrbsGm06990UwSitesRep2.bed	0	1	1	0	1	1	1	1	1	1	0	0	1	1	0	0	0	0	0	1	1	1
GM12878-XiMat_None_wgEncodeHaibMethylRrbsGm12878ximatHaibSitesRep2.bed	0	1	1	0	1	1	1	1	1	1	0	0	1	1	0	0	0	0	0	1	0	1
GM12878_None_wgEncodeHaibMethyl450Gm12878SitesRep1.bed	1	1	1	1	1	1	1	1	1	1	1	1	1	1	1	1	1	1	1	1	1	1
GM12878_None_wgEncodeHaibMethylRrbsGm12878HudsonalphagrowprotSitesRep2.bed9	0	1	1	0	1	1	1	1	1	1	0	0	1	1	0	0	0	0	0	1	1	1
GM12891_None_wgEncodeHaibMethyl450Gm12891SitesRep1.bed	1	1	1	1	1	1	1	1	1	1	1	1	1	1	1	1	1	1	1	1	1	1
GM12891_None_wgEncodeHaibMethylRrbsGm12891HaibSitesRep1.bed	0	1	1	0	1	1	1	1	1	1	0	0	1	1	0	0	0	0	0	1	1	1
GM12892_None_wgEncodeHaibMethyl450Gm12892SitesRep1.bed	1	1	1	1	1	1	1	1	1	1	1	1	1	1	1	1	1	1	1	1	1	1
GM12892_None_wgEncodeHaibMethylRrbsGm12892HaibSitesRep1.bed	0	1	1	0	1	1	1	1	1	1	0	0	1	0	0	0	0	0	0	1	1	1
GM19239_None_wgEncodeHaibMethyl450Gm19239SitesRep1.bed	1	1	1	1	1	1	1	1	1	1	1	1	1	1	1	1	1	1	1	1	1	1
GM19239_None_wgEncodeHaibMethylRrbsGm19239OpenchromgrowprotSitesRep2.bed9	0	1	0	0	1	1	1	1	1	1	0	0	1	1	0	0	0	0	0	1	0	1
GM19240_None_wgEncodeHaibMethylRrbsGm19240DukeSitesRep1.bed	0	1	1	0	1	1	1	1	1	1	0	0	1	1	0	0	0	0	0	1	0	1
H1-hESC_None_wgEncodeHaibMethyl450H1hescSitesRep1.bed	1	1	1	1	1	1	1	1	1	1	1	1	1	1	1	1	1	1	1	1	1	1
H1-hESC_None_wgEncodeHaibMethylRrbsH1hescHaibSitesRep2.bed	0	1	1	0	1	1	1	1	1	1	0	0	1	1	0	0	0	0	0	1	0	1
H2AZ_A549_EtOH_0.02pct_wgEncodeBroadHistoneA549H2azEtoh02Pk.broadPeak	0	1	1	1	0	1	1	1	1	0	1	1	1	1	0	0	0	0	0	1	0	1
H2AZ_CD20+_None_wgEncodeBroadHistoneCd20H2azPk.broadPeak	0	1	1	1	0	0	1	1	1	0	1	1	1	1	0	0	0	0	0	1	0	1
H2AZ_Dnd41_None_wgEncodeBroadHistoneDnd41H2azPk.broadPeak	0	1	1	1	0	1	1	0	1	0	0	0	1	1	0	0	0	0	0	1	0	1
H2AZ_GM12878_None_wgEncodeBroadHistoneGm12878H2azStdPk.broadPeak	0	1	1	0	1	1	1	1	1	0	1	1	1	1	0	0	0	0	0	1	0	1
H2AZ_H1-hESC_None_wgEncodeBroadHistoneH1hescH2azStdPk.broadPeak	1	1	1	1	1	1	1	1	1	0	1	1	1	1	0	0	0	0	0	1	0	1
H2AZ_HMEC_None_wgEncodeBroadHistoneHmecH2azPk.broadPeak	0	1	1	0	0	0	1	1	1	0	1	1	1	1	0	0	0	0	0	1	0	1
H2AZ_HSMM_None_wgEncodeBroadHistoneHsmmH2azStdPk.broadPeak	0	1	1	1	1	1	1	1	1	0	1	1	1	1	0	0	1	1	0	1	0	1
H2AZ_HSMMtube_None_wgEncodeBroadHistoneHsmmtH2azStdPk.broadPeak	0	1	1	1	1	1	1	1	1	1	1	1	1	1	0	0	1	1	0	1	0	1
H2AZ_HUVEC_None_wgEncodeBroadHistoneHuvecH2azPk.broadPeak	0	1	1	1	1	1	1	1	1	0	1	1	1	1	0	0	0	0	0	1	0	1
H2AZ_HeLa-S3_None_wgEncodeBroadHistoneHelas3H2azPk.broadPeak	0	1	1	0	1	0	1	1	1	0	1	1	1	1	1	1	1	1	0	1	0	1
H2AZ_HepG2_None_wgEncodeBroadHistoneHepg2H2azStdPk.broadPeak	0	1	1	1	0	1	1	1	1	0	1	1	0	0	1	1	1	1	0	0	0	1
H2AZ_K562_None_wgEncodeBroadHistoneK562H2azStdPk.broadPeak	0	1	1	0	1	0	1	1	1	0	0	0	1	1	0	0	1	1	0	1	1	1
H2AZ_Monocytes-CD14+_RO01746_None_wgEncodeBroadHistoneMonocd14ro1746H2azPk.broadPeak	0	1	1	0	0	1	1	1	1	0	1	1	1	1	0	0	0	0	0	1	0	1
H2AZ_NH-A_None_wgEncodeBroadHistoneNhaH2azPk.broadPeak	0	1	1	1	0	0	1	1	1	0	1	1	1	1	0	0	0	0	0	1	0	1
H2AZ_NHDF-Ad_None_wgEncodeBroadHistoneNhdfadH2azPk.broadPeak	1	1	1	0	0	0	1	1	1	1	1	1	1	1	0	0	0	0	0	1	0	1
H2AZ_NHEK_None_wgEncodeBroadHistoneNhekH2azPk.broadPeak	0	1	1	0	0	0	1	1	1	0	1	1	1	1	0	0	0	0	0	1	0	1
H2AZ_NHLF_None_wgEncodeBroadHistoneNhlfH2azPk.broadPeak	0	1	1	0	0	0	1	1	1	1	1	1	1	1	0	0	1	1	0	1	0	1
H2AZ_Osteobl_None_wgEncodeBroadHistoneOsteoblH2azStdPk.broadPeak	1	1	1	0	0	0	1	1	1	1	1	1	1	1	0	0	0	0	0	1	0	1
H3K27ac_A549_DEX_100nM_wgEncodeBroadHistoneA549H3k27acDex100nmPk.broadPeak	0	1	1	0	0	0	1	1	1	0	0	0	1	1	1	1	1	1	0	1	0	1
H3K27ac_AG04450_None_wgEncodeUwHistoneAg04450H3k27acStdPkRep1.narrowPeak	0	0	1	0	0	0	0	0	0	1	1	1	1	1	0	0	0	0	0	0	0	0
H3K27ac_CD20+_RO01794_None_wgEncodeBroadHistoneCd20ro01794H3k27acPk.broadPeak	1	1	1	0	0	0	1	0	1	0	1	1	0	1	1	1	1	1	1	0	0	0
H3K27ac_Dnd41_None_wgEncodeBroadHistoneDnd41H3k27acPk.broadPeak	1	1	1	1	0	0	0	0	1	0	0	0	1	1	1	1	1	1	0	1	0	0
H3K27ac_GM12878_None_wgEncodeBroadHistoneGm12878H3k27acStdPk.broadPeak	0	1	1	0	0	0	1	1	1	0	0	0	1	1	1	1	0	0	0	1	0	0
H3K27ac_H1-hESC_None_wgEncodeBroadHistoneH1hescH3k27acStdPk.broadPeak	0	1	1	0	0	0	1	0	1	1	1	1	0	1	1	1	0	0	1	1	0	0
H3K27ac_HCT-116_None_wgEncodeSydhHistoneHct116H3k27acUcdPk.narrowPeak	0	1	1	0	0	0	0	0	1	0	0	0	1	1	1	1	0	0	0	0	0	0
H3K27ac_HMEC_None_wgEncodeBroadHistoneHmecH3k27acStdPk.broadPeak	0	1	1	0	0	0	1	0	1	0	1	1	1	1	1	1	1	1	0	0	0	1
H3K27ac_HSMM_None_wgEncodeBroadHistoneHsmmH3k27acStdPk.broadPeak	0	1	1	1	0	0	0	0	1	1	1	1	1	1	1	1	0	0	0	1	0	0
H3K27ac_HSMMtube_None_wgEncodeBroadHistoneHsmmtH3k27acStdPk.broadPeak	0	1	1	1	0	0	0	0	1	1	1	1	1	1	1	1	0	0	0	0	0	0
H3K27ac_HUVEC_None_wgEncodeBroadHistoneHuvecH3k27acStdPk.broadPeak	0	1	1	0	0	1	0	0	1	0	1	1	1	1	1	1	1	1	0	1	0	0
H3K27ac_HeLa-S3_None_wgEncodeBroadHistoneHelas3H3k27acStdPk.broadPeak	0	1	1	0	0	0	0	0	1	0	0	0	1	1	0	0	0	0	0	1	0	1
H3K27ac_HepG2_None_wgEncodeBroadHistoneHepg2H3k27acStdPk.broadPeak	0	1	1	0	0	1	1	0	1	0	0	0	1	1	1	1	0	0	0	0	0	0
H3K27ac_K562_None_wgEncodeBroadHistoneK562H3k27acStdPk.broadPeak	0	1	1	0	0	0	1	0	1	0	0	0	1	1	0	0	1	1	0	1	0	1
H3K27ac_MCF-7_None_wgEncodeSydhHistoneMcf7H3k27acUcdPk.narrowPeak	0	0	1	0	0	0	1	0	0	0	0	0	0	1	0	0	0	0	0	1	0	0
H3K27ac_Monocytes-CD14+_RO01746_None_wgEncodeBroadHistoneMonocd14ro1746H3k27acPk.broadPeak	0	0	1	0	0	1	0	0	1	1	0	0	1	1	1	1	1	1	1	0	0	1
H3K27ac_NH-A_None_wgEncodeBroadHistoneNhaH3k27acStdPk.broadPeak	0	1	1	0	0	0	0	1	1	1	1	1	1	1	1	1	0	0	0	1	0	0
H3K27ac_NHDF-Ad_None_wgEncodeBroadHistoneNhdfadH3k27acStdPk.broadPeak	0	1	1	0	0	0	0	1	1	1	1	1	1	1	1	1	1	1	1	1	0	0
H3K27ac_NHEK_None_wgEncodeBroadHistoneNhekH3k27acStdPk.broadPeak	0	1	1	0	0	0	1	0	1	0	1	1	1	1	1	1	1	1	0	0	0	1
H3K27ac_NHLF_None_wgEncodeBroadHistoneNhlfH3k27acStdPk.broadPeak	0	1	1	0	0	0	0	1	1	1	1	1	1	1	1	1	1	1	0	1	0	0
H3K27ac_Osteobl_None_wgEncodeBroadHistoneOsteoblH3k27acStdPk.broadPeak	0	1	1	0	0	0	0	1	1	1	1	1	1	1	1	1	1	1	1	1	1	0
H3K27ac_PANC-1_None_wgEncodeSydhHistonePanc1H3k27acUcdPk.narrowPeak	0	1	1	0	0	0	0	0	1	0	1	1	1	1	1	1	0	0	0	1	0	1
H3K27me3B_K562_None_wgEncodeSydhHistoneK562H3k27me3bUcdPk.narrowPeak	0	0	0	0	1	1	0	0	0	0	1	1	0	0	0	0	0	0	0	1	0	0
H3K27me3B_MCF-7_None_wgEncodeSydhHistoneMcf7H3k27me3bUcdPk.narrowPeak	0	0	0	0	0	0	0	0	0	0	0	0	0	0	0	0	0	0	0	0	0	1
H3K27me3B_NT2-D1_None_wgEncodeSydhHistoneNt2d1H3k27me3bUcdPk.narrowPeak	0	1	0	1	0	0	0	1	1	0	0	0	0	1	0	0	0	0	0	1	0	1
H3K27me3B_PBMC_None_wgEncodeSydhHistonePbmcH3k27me3bUcdPk.narrowPeak	0	0	0	1	0	0	1	1	0	0	0	0	0	0	0	0	0	0	0	1	0	1
H3K27me3_A549_EtOH_0.02pct_wgEncodeBroadHistoneA549H3k27me3Etoh02Pk.broadPeak	0	0	0	1	0	0	1	1	1	0	0	0	1	1	0	0	0	0	0	1	0	1
H3K27me3_AG04450_None_wgEncodeUwHistoneAg04450H3k27me3StdPkRep1.narrowPeak	0	0	0	1	0	0	1	0	1	0	0	0	0	0	0	0	0	0	0	0	0	0
H3K27me3_BJ_None_wgEncodeUwHistoneBjH3k27me3StdPkRep2.narrowPeak	0	0	0	0	0	0	1	0	0	0	0	0	0	0	0	0	0	0	0	0	0	1
H3K27me3_Caco-2_None_wgEncodeUwHistoneCaco2H3k27me3StdPkRep2.narrowPeak	0	0	0	0	0	0	0	0	0	0	0	0	0	0	0	0	0	0	0	0	0	1
H3K27me3_Dnd41_None_wgEncodeBroadHistoneDnd41H3k27me3Pk.broadPeak	0	1	0	0	1	0	1	1	1	0	1	1	0	1	0	0	0	0	0	1	1	1
H3K27me3_GM06990_None_wgEncodeUwHistoneGm06990H3k27me3StdPkRep1.narrowPeak	0	0	0	1	0	0	0	1	0	0	0	0	0	0	0	0	0	0	0	1	0	1
H3K27me3_GM12878_None_wgEncodeBroadHistoneGm12878H3k27me3StdPkV2.broadPeak	1	0	0	1	0	1	1	1	0	0	0	0	1	1	0	0	0	0	0	1	0	1
H3K27me3_GM12878_None_wgEncodeUwHistoneGm12878H3k27me3StdPkRep1.narrowPeak	0	0	0	0	0	0	0	0	0	0	0	0	0	0	0	0	0	0	0	1	0	1
H3K27me3_H1-hESC_None_wgEncodeBroadHistoneH1hescH3k27me3StdPk.broadPeak	0	0	0	1	1	0	0	1	0	0	0	0	1	0	0	0	0	0	0	1	0	1
H3K27me3_H7-hESC_diffProtA_2d_wgEncodeUwHistoneH7esH3k27me3StdDiffa2dPkRep1.narrowPeak	0	0	0	1	0	0	0	1	0	0	0	0	1	0	0	0	0	0	0	1	0	1
H3K27me3_HMEC_None_wgEncodeBroadHistoneHmecH3k27me3StdPk.broadPeak	0	0	0	1	0	0	1	0	1	0	0	0	0	0	0	0	0	0	0	1	0	0
H3K27me3_HRE_None_wgEncodeUwHistoneHreH3k27me3StdPkRep2.narrowPeak	0	0	0	0	0	0	0	0	0	0	0	0	0	0	0	0	0	0	0	0	0	1
H3K27me3_HSMM_None_wgEncodeBroadHistoneHsmmH3k27me3StdPk.broadPeak	0	0	0	1	0	0	1	0	1	0	0	0	0	1	0	0	0	0	0	0	0	1
H3K27me3_HSMMtube_None_wgEncodeBroadHistoneHsmmtH3k27me3Pk.broadPeak	0	0	0	1	1	0	1	0	1	0	0	0	1	1	0	0	0	0	0	0	1	1
H3K27me3_HUVEC_None_wgEncodeBroadHistoneHuvecH3k27me3StdPk.broadPeak	0	1	0	1	1	0	1	0	1	0	0	0	0	1	0	0	0	0	0	1	0	1
H3K27me3_HUVEC_None_wgEncodeUwHistoneHuvecH3k27me3StdPkRep2.narrowPeak	0	0	0	1	0	0	1	0	1	0	0	0	0	0	0	0	0	0	0	1	0	1
H3K27me3_HeLa-S3_None_wgEncodeBroadHistoneHelas3H3k27me3StdPk.broadPeak	0	0	0	0	1	0	1	0	1	0	0	0	1	0	0	0	0	0	0	1	1	1
H3K27me3_HepG2_None_wgEncodeBroadHistoneHepg2H3k27me3StdPk.broadPeak	0	1	1	1	1	0	1	1	1	0	0	0	1	1	0	0	0	0	0	1	1	1
H3K27me3_HepG2_None_wgEncodeUwHistoneHepg2H3k27me3StdPkRep2.narrowPeak	0	0	0	0	0	0	0	0	0	0	0	0	0	0	0	0	0	0	0	1	0	1
H3K27me3_K562_None_wgEncodeBroadHistoneK562H3k27me3StdPk.broadPeak	0	0	0	0	1	0	1	0	0	0	0	0	1	0	1	1	0	0	0	1	0	1
H3K27me3_Monocytes-CD14+_RO01746_None_wgEncodeBroadHistoneMonocd14ro1746H3k27me3Pk.broadPeak	0	1	0	1	1	0	1	1	1	0	0	0	1	1	0	0	0	0	0	1	0	1
H3K27me3_Monocytes-CD14+_RO01746_None_wgEncodeUwHistoneMonocd14ro1746H3k27me3StdPkRep1.narrowPeak	0	1	0	1	0	0	1	1	1	0	0	0	0	0	0	0	0	0	0	1	0	1
H3K27me3_NH-A_None_wgEncodeBroadHistoneNhaH3k27me3StdPk.broadPeak	1	0	0	1	0	0	1	0	1	0	0	0	0	0	0	0	1	1	0	0	0	1
H3K27me3_NHDF-Ad_None_wgEncodeBroadHistoneNhdfadH3k27me3StdPk.broadPeak	0	1	0	0	0	1	1	0	1	0	0	0	0	1	0	0	0	0	0	1	0	1
H3K27me3_NHEK_None_wgEncodeBroadHistoneNhekH3k27me3StdPk.broadPeak	0	0	0	1	0	0	1	0	1	0	0	0	0	1	0	0	0	0	0	1	1	1
H3K27me3_NHEK_None_wgEncodeUwHistoneNhekH3k27me3StdPkRep1.narrowPeak	0	0	0	1	0	0	0	0	0	0	0	0	0	0	0	0	0	0	0	0	0	0
H3K27me3_NHLF_None_wgEncodeBroadHistoneNhlfH3k27me3StdPk.broadPeak	0	1	0	1	0	1	1	0	1	0	0	0	1	1	0	0	0	0	0	1	0	1
H3K27me3_Osteobl_None_wgEncodeBroadHistoneOsteoH3k27me3Pk.broadPeak	1	1	0	0	0	0	1	0	1	0	0	0	0	0	0	0	0	0	0	0	0	1
H3K27me3_SAEC_None_wgEncodeUwHistoneSaecH3k27me3StdPkRep1.narrowPeak	0	0	0	1	0	0	0	0	0	0	0	0	0	0	0	0	0	0	0	1	0	0
H3K27me3_SK-N-SH_RA_None_wgEncodeUwHistoneSknshraH3k27me3StdPkRep1.narrowPeak	0	0	0	0	0	0	0	0	0	0	0	0	0	0	0	0	0	0	0	0	0	1
H3K36me3B_MCF-7_None_wgEncodeSydhHistoneMcf7H3k36me3bUcdPk.narrowPeak	0	0	0	0	0	0	0	0	0	0	0	0	0	0	0	0	0	0	1	0	0	0
H3K36me3B_NT2-D1_None_wgEncodeSydhHistoneNt2d1H3k36me3bUcdPk.narrowPeak	1	0	0	0	0	0	0	0	0	1	0	0	0	0	1	1	1	1	0	0	0	0
H3K36me3B_U2OS_None_wgEncodeSydhHistoneU2osH3k36me3bUcdPk.narrowPeak	1	0	0	0	0	0	0	0	0	0	0	0	0	0	0	0	1	1	1	0	0	0
H3K36me3_A549_EtOH_0.02pct_wgEncodeBroadHistoneA549H3k36me3Etoh02Pk.broadPeak	0	1	1	0	1	1	0	0	1	1	0	0	1	0	1	1	1	1	1	1	1	1
H3K36me3_BJ_None_wgEncodeUwHistoneBjH3k36me3StdPkRep2.narrowPeak	0	0	0	0	0	0	0	0	0	0	0	0	0	0	1	1	1	1	0	0	0	0
H3K36me3_Dnd41_None_wgEncodeBroadHistoneDnd41H3k36me3Pk.broadPeak	1	1	1	1	0	0	0	0	1	1	0	0	0	1	1	1	1	1	1	1	0	0
H3K36me3_GM12878_None_wgEncodeBroadHistoneGm12878H3k36me3StdPk.broadPeak	0	1	1	0	1	0	0	0	1	0	0	0	0	1	1	1	1	1	1	0	0	0
H3K36me3_H1-hESC_None_wgEncodeBroadHistoneH1hescH3k36me3StdPk.broadPeak	1	0	0	0	0	0	0	0	1	1	0	0	0	0	1	1	1	1	1	0	0	0
H3K36me3_H7-hESC_None_wgEncodeUwHistoneH7esH3k36me3StdPkRep1.narrowPeak	0	0	0	0	0	0	0	0	0	0	0	0	0	0	1	1	0	0	0	0	0	0
H3K36me3_HMEC_None_wgEncodeBroadHistoneHmecH3k36me3StdPk.broadPeak	0	0	1	0	1	0	0	0	0	1	0	0	1	0	1	1	1	1	1	0	0	1
H3K36me3_HSMM_None_wgEncodeBroadHistoneHsmmH3k36me3StdPk.broadPeak	1	1	0	0	1	1	0	0	1	1	0	0	1	1	1	1	1	1	1	1	0	0
H3K36me3_HSMMtube_None_wgEncodeBroadHistoneHsmmtH3k36me3StdPk.broadPeak	1	0	0	1	1	0	0	0	0	1	0	0	1	0	1	1	1	1	1	0	1	0
H3K36me3_HUVEC_None_wgEncodeBroadHistoneHuvecH3k36me3StdPk.broadPeak	0	0	0	0	0	0	0	0	1	1	0	0	1	0	1	1	1	1	1	0	1	0
H3K36me3_HUVEC_None_wgEncodeUwHistoneHuvecH3k36me3StdPkRep1.narrowPeak	0	0	0	0	0	0	0	0	0	0	0	0	0	0	0	0	0	0	1	0	0	0
H3K36me3_HeLa-S3_None_wgEncodeBroadHistoneHelas3H3k36me3StdPk.broadPeak	1	1	1	0	0	1	0	0	1	1	1	1	0	1	1	1	1	1	1	0	0	0
H3K36me3_HepG2_None_wgEncodeBroadHistoneHepg2H3k36me3StdPk.broadPeak	0	1	1	0	0	1	0	0	0	1	0	0	1	1	1	1	1	1	1	0	0	0
H3K36me3_K562_None_wgEncodeBroadHistoneK562H3k36me3StdPk.broadPeak	1	1	1	0	0	0	0	0	1	0	0	0	1	0	1	1	1	1	1	0	0	0
H3K36me3_K562_None_wgEncodeUwHistoneK562H3k36me3StdPkRep1.narrowPeak	1	0	0	0	0	0	0	0	0	0	0	0	0	0	0	0	0	0	0	0	0	0
H3K36me3_Monocytes-CD14+_RO01746_None_wgEncodeBroadHistoneMonocd14ro1746H3k36me3Pk.broadPeak	1	0	1	0	0	0	0	0	0	1	0	0	0	0	1	1	1	1	1	0	0	0
H3K36me3_NH-A_None_wgEncodeBroadHistoneNhaH3k36me3StdPk.broadPeak	0	0	0	0	0	0	0	0	1	1	1	1	0	0	1	1	1	1	1	0	1	0
H3K36me3_NHDF-Ad_None_wgEncodeBroadHistoneNhdfadH3k36me3StdPk.broadPeak	1	0	0	0	1	0	0	0	1	1	1	1	1	1	1	1	1	1	1	1	1	0
H3K36me3_NHEK_None_wgEncodeBroadHistoneNhekH3k36me3StdPk.broadPeak	0	1	0	0	1	0	0	0	1	1	0	0	1	1	1	1	1	1	1	1	0	0
H3K36me3_NHEK_None_wgEncodeUwHistoneNhekH3k36me3StdPkRep2.narrowPeak	0	0	0	0	0	0	0	0	0	0	0	0	0	0	1	1	0	0	1	0	0	0
H3K36me3_NHLF_None_wgEncodeBroadHistoneNhlfH3k36me3StdPk.broadPeak	0	0	0	0	1	0	0	1	1	1	0	0	1	1	1	1	1	1	1	0	1	0
H3K36me3_Osteobl_None_wgEncodeBroadHistoneOsteoblH3k36me3StdPk.broadPeak	0	0	0	0	1	0	0	0	0	1	0	0	0	0	1	1	1	1	1	0	1	0
H3K36me3_SAEC_None_wgEncodeUwHistoneSaecH3k36me3StdPkRep2.narrowPeak	0	0	0	0	0	0	0	0	0	0	0	0	1	0	1	1	0	0	0	0	0	0
H3K36me3_SK-N-SH_RA_None_wgEncodeUwHistoneSknshraH3k36me3StdPkRep1.narrowPeak	1	0	0	0	1	0	0	0	0	0	0	0	0	0	0	0	0	0	0	0	0	0
H3K4me1_A549_DEX_100nM_wgEncodeBroadHistoneA549H3k04me1Dex100nmPk.broadPeak	1	0	1	1	1	1	1	1	1	0	1	1	1	1	1	1	1	1	0	1	0	1
H3K4me1_Dnd41_None_wgEncodeBroadHistoneDnd41H3k04me1Pk.broadPeak	0	1	1	1	0	0	1	0	1	0	0	0	1	1	1	1	0	0	0	1	0	1
H3K4me1_GM12878_None_wgEncodeBroadHistoneGm12878H3k04me1StdPkV2.broadPeak	0	1	1	0	1	1	1	1	1	0	0	0	1	1	0	0	0	0	0	1	0	1
H3K4me1_H1-hESC_None_wgEncodeBroadHistoneH1hescH3k4me1StdPk.broadPeak	0	1	0	1	0	0	1	1	1	0	1	1	1	1	1	1	1	1	1	1	0	1
H3K4me1_HCT-116_None_wgEncodeSydhHistoneHct116H3k04me1UcdPk.narrowPeak	0	0	1	0	0	0	1	0	0	0	0	0	1	0	1	1	0	0	0	0	0	1
H3K4me1_HMEC_None_wgEncodeBroadHistoneHmecH3k4me1StdPk.broadPeak	0	1	1	0	1	0	1	1	1	0	1	1	1	1	1	1	1	1	0	1	0	1
H3K4me1_HSMM_None_wgEncodeBroadHistoneHsmmH3k4me1StdPk.broadPeak	0	1	0	0	1	1	0	1	0	1	1	1	1	1	1	1	1	1	0	1	0	1
H3K4me1_HSMMtube_None_wgEncodeBroadHistoneHsmmtH3k4me1StdPk.broadPeak	0	0	0	1	1	1	0	1	0	0	1	1	1	1	1	1	1	1	0	1	0	1
H3K4me1_HUVEC_None_wgEncodeBroadHistoneHuvecH3k4me1StdPk.broadPeak	0	1	1	1	0	0	1	1	1	0	1	1	1	1	1	1	1	1	0	1	0	1
H3K4me1_HeLa-S3_None_wgEncodeBroadHistoneHelas3H3k04me1StdPk.broadPeak	0	1	1	0	0	1	0	0	1	0	0	0	1	1	1	1	1	1	0	1	0	1
H3K4me1_HepG2_None_wgEncodeBroadHistoneHepg2H3k04me1StdPk.broadPeak	0	1	1	0	0	1	1	1	1	0	0	0	1	1	1	1	0	0	0	1	0	1
H3K4me1_K562_None_wgEncodeBroadHistoneK562H3k4me1StdPk.broadPeak	0	1	1	0	1	0	1	0	1	1	0	0	1	1	1	1	1	1	0	1	1	1
H3K4me1_K562_None_wgEncodeSydhHistoneK562H3k4me1UcdPk.narrowPeak	0	1	1	0	1	0	1	0	1	1	0	0	1	1	0	0	0	0	0	1	1	1
H3K4me1_Monocytes-CD14+_RO01746_None_wgEncodeBroadHistoneMonocd14ro1746H3k04me1Pk.broadPeak	1	1	1	0	0	1	1	0	1	0	0	0	1	1	0	0	1	1	0	1	0	1
H3K4me1_NH-A_None_wgEncodeBroadHistoneNhaH3k4me1StdPk.broadPeak	0	1	1	1	0	0	1	1	1	1	1	1	1	1	1	1	1	1	1	1	0	1
H3K4me1_NHDF-Ad_None_wgEncodeBroadHistoneNhdfadH3k04me1Pk.broadPeak	0	1	1	0	1	0	1	1	1	1	1	1	1	1	1	1	1	1	0	1	1	1
H3K4me1_NHEK_None_wgEncodeBroadHistoneNhekH3k4me1StdPk.broadPeak	0	1	1	0	1	0	1	1	1	0	1	1	1	1	1	1	1	1	0	0	0	1
H3K4me1_NHLF_None_wgEncodeBroadHistoneNhlfH3k4me1StdPk.broadPeak	0	1	1	0	1	0	1	1	1	1	1	1	1	1	1	1	1	1	0	1	0	1
H3K4me1_Osteobl_None_wgEncodeBroadHistoneOsteoblH3k4me1StdPk.broadPeak	1	1	1	0	0	0	1	1	1	1	1	1	1	1	1	1	1	1	1	1	0	1
H3K4me1_PBMC_None_wgEncodeSydhHistonePbmcH3k4me1UcdPk.narrowPeak	1	1	1	1	0	1	1	1	1	0	0	0	1	1	1	1	0	0	0	1	0	1
H3K4me1_pAb-037-050_PANC-1_None_wgEncodeSydhHistonePanc1H3k04me1bUcdPk.narrowPeak	0	0	1	0	0	0	1	0	0	0	1	1	0	1	1	1	0	0	0	0	0	1
H3K4me2_A549_EtOH_0.02pct_wgEncodeBroadHistoneA549H3k04me2Etoh02Pk.broadPeak	1	1	1	1	0	1	1	1	1	0	0	0	1	1	1	1	0	0	0	1	0	1
H3K4me2_CD20+_None_wgEncodeBroadHistoneCd20H3k04me2Pk.broadPeak	0	1	1	1	0	0	1	1	1	0	0	0	1	1	0	0	1	1	0	1	0	1
H3K4me2_Dnd41_None_wgEncodeBroadHistoneDnd41H3k04me2Pk.broadPeak	0	1	1	1	0	0	1	0	1	0	0	0	1	1	0	0	0	0	0	1	0	1
H3K4me2_GM12878_None_wgEncodeBroadHistoneGm12878H3k4me2StdPk.broadPeak	0	1	1	0	0	0	1	1	1	0	0	0	1	1	0	0	0	0	0	1	0	1
H3K4me2_H1-hESC_None_wgEncodeBroadHistoneH1hescH3k4me2StdPk.broadPeak	0	1	1	1	0	0	1	1	1	0	0	0	1	1	0	0	0	0	1	1	0	1
H3K4me2_HMEC_None_wgEncodeBroadHistoneHmecH3k4me2StdPk.broadPeak	0	1	1	1	0	0	1	1	1	0	1	1	1	1	0	0	0	0	0	1	0	1
H3K4me2_HSMM_None_wgEncodeBroadHistoneHsmmH3k4me2StdPk.broadPeak	0	1	1	1	0	0	1	1	1	1	1	1	1	1	1	1	0	0	0	1	0	1
H3K4me2_HSMMtube_None_wgEncodeBroadHistoneHsmmtH3k4me2StdPk.broadPeak	0	1	1	1	1	0	1	1	1	0	1	1	1	1	0	0	0	0	0	1	0	1
H3K4me2_HUVEC_None_wgEncodeBroadHistoneHuvecH3k4me2StdPk.broadPeak	0	1	1	0	0	0	1	1	1	0	1	1	1	1	1	1	0	0	0	1	0	1
H3K4me2_HeLa-S3_None_wgEncodeBroadHistoneHelas3H3k4me2StdPk.broadPeak	0	1	1	0	0	0	0	1	1	0	0	0	1	1	0	0	0	0	0	1	0	1
H3K4me2_HepG2_None_wgEncodeBroadHistoneHepg2H3k4me2StdPk.broadPeak	0	1	1	0	0	1	1	1	1	0	0	0	1	1	0	0	0	0	0	1	0	1
H3K4me2_K562_None_wgEncodeBroadHistoneK562H3k4me2StdPk.broadPeak	0	1	1	0	1	0	1	0	1	0	0	0	1	1	0	0	0	0	0	1	0	1
H3K4me2_Monocytes-CD14+_RO01746_None_wgEncodeBroadHistoneMonocd14ro1746H3k04me2Pk.broadPeak	1	1	1	1	0	1	1	1	1	0	0	0	1	1	0	0	0	0	1	1	0	1
H3K4me2_NH-A_None_wgEncodeBroadHistoneNhaH3k04me2Pk.broadPeak	0	1	1	1	0	0	1	1	1	1	1	1	1	1	1	1	0	0	0	1	0	1
H3K4me2_NHDF-Ad_None_wgEncodeBroadHistoneNhdfadH3k4me2StdPk.broadPeak	1	1	1	0	0	0	1	1	1	1	1	1	1	1	1	1	0	0	0	1	0	1
H3K4me2_NHEK_None_wgEncodeBroadHistoneNhekH3k4me2StdPk.broadPeak	0	1	1	0	0	0	1	1	1	0	1	1	1	1	0	0	0	0	0	1	0	1
H3K4me2_NHLF_None_wgEncodeBroadHistoneNhlfH3k4me2StdPk.broadPeak	1	1	1	0	0	0	1	1	1	1	1	1	1	1	1	1	1	1	0	1	0	1
H3K4me2_Osteobl_None_wgEncodeBroadHistoneOsteoblH3k4me2StdPk.broadPeak	1	1	1	0	0	0	1	1	1	1	1	1	1	1	1	1	0	0	0	1	0	1
H3K4me3B_K562_None_wgEncodeSydhHistoneK562H3k4me3bUcdPk.narrowPeak	0	1	1	0	0	0	1	0	1	0	0	0	1	1	0	0	0	0	0	1	0	1
H3K4me3B_NT2-D1_None_wgEncodeSydhHistoneNt2d1H3k4me3bUcdPk.narrowPeak	0	1	1	0	0	0	1	1	1	0	0	0	1	1	0	0	0	0	0	1	0	1
H3K4me3B_PANC-1_None_wgEncodeSydhHistonePanc1H3k04me3bUcdPk.narrowPeak	0	1	1	0	0	0	1	1	1	0	1	1	1	1	0	0	0	0	0	1	0	1
H3K4me3B_PBMC_None_wgEncodeSydhHistonePbmcH3k04me3bUcdPk.narrowPeak	0	1	1	0	0	0	1	1	1	0	0	0	1	1	0	0	0	0	0	1	0	1
H3K4me3_A549_DEX_100nM_wgEncodeBroadHistoneA549H3k04me3Dex100nmPk.broadPeak	0	1	1	1	0	1	1	1	1	0	0	0	1	1	1	1	0	0	0	1	0	1
H3K4me3_A549_None_wgEncodeUwHistoneA549H3k04me3StdPkRep1.narrowPeak	0	1	1	0	0	0	1	1	1	0	0	0	1	1	0	0	0	0	0	1	0	1
H3K4me3_AG04449_None_wgEncodeUwHistoneAg04449H3k4me3StdPkRep1.narrowPeak	0	1	1	0	0	0	1	1	1	1	1	1	1	1	0	0	0	0	0	1	0	1
H3K4me3_AG04450_None_wgEncodeUwHistoneAg04450H3k4me3StdPkRep1.narrowPeak	0	1	1	0	0	0	1	1	1	0	1	1	1	1	0	0	0	0	0	1	0	1
H3K4me3_AG09309_None_wgEncodeUwHistoneAg09309H3k4me3StdPkRep1.narrowPeak	0	1	1	0	0	0	1	1	1	0	1	1	1	1	0	0	0	0	0	1	0	1
H3K4me3_AG09319_None_wgEncodeUwHistoneAg09319H3k4me3StdPkRep1.narrowPeak	0	1	1	0	0	0	1	1	1	0	1	1	1	1	0	0	0	0	0	1	0	1
H3K4me3_AG10803_None_wgEncodeUwHistoneAg10803H3k4me3StdPkRep1.narrowPeak	0	1	1	0	0	0	1	1	1	0	1	1	1	1	0	0	0	0	0	1	0	1
H3K4me3_AoAF_None_wgEncodeUwHistoneAoafH3k4me3StdPkRep2.narrowPeak	0	1	1	0	0	0	1	1	1	0	1	1	1	1	0	0	0	0	0	1	0	1
H3K4me3_BE2_C_None_wgEncodeUwHistoneBe2cH3k04me3StdPkRep1.narrowPeak	0	1	1	0	0	0	1	1	1	1	1	1	1	1	0	0	0	0	0	1	0	1
H3K4me3_BJ_None_wgEncodeUwHistoneBjH3k4me3StdPkRep2.narrowPeak	0	1	1	0	0	0	1	1	1	0	1	1	1	1	0	0	0	0	0	1	0	1
H3K4me3_CD20+_RO01778_None_wgEncodeUwHistoneCd20ro01778H3k04me3StdPkRep1.narrowPeak	0	1	1	0	0	0	1	1	1	0	0	0	1	1	0	0	0	0	0	1	0	1
H3K4me3_Caco-2_None_wgEncodeUwHistoneCaco2H3k4me3StdPkRep2.narrowPeak	0	1	1	0	0	0	1	1	1	0	0	0	1	1	0	0	0	0	0	0	0	1
H3K4me3_Dnd41_None_wgEncodeBroadHistoneDnd41H3k04me3Pk.broadPeak	0	1	1	1	0	0	1	0	1	0	0	0	1	1	0	0	0	0	0	1	0	1
H3K4me3_GM06990_None_wgEncodeUwHistoneGm06990H3k4me3StdPkRep2.narrowPeak	0	1	1	0	0	0	1	0	1	0	0	0	0	1	0	0	0	0	0	1	0	1
H3K4me3_GM12864_None_wgEncodeUwHistoneGm12864H3k04me3StdPkRep2.narrowPeak	0	1	1	0	0	0	1	0	1	0	0	0	1	1	0	0	0	0	0	1	0	1
H3K4me3_GM12865_None_wgEncodeUwHistoneGm12865H3k04me3StdPkRep1.narrowPeak	0	1	1	0	0	0	1	0	1	0	0	0	1	1	0	0	0	0	0	1	0	1
H3K4me3_GM12866_None_wgEncodeUwHistoneGm12866H3k04me3StdPkRep1.narrowPeak	0	1	1	0	0	0	1	0	1	0	0	0	0	1	0	0	0	0	0	1	0	1
H3K4me3_GM12875_None_wgEncodeUwHistoneGm12875H3k04me3StdPkRep1.narrowPeak	0	1	1	0	0	0	1	1	1	0	0	0	0	1	0	0	0	0	0	1	0	1
H3K4me3_GM12878_None_wgEncodeBroadHistoneGm12878H3k4me3StdPk.broadPeak	0	1	1	0	0	0	1	1	1	0	0	0	0	1	0	0	1	1	0	1	0	1
H3K4me3_GM12878_None_wgEncodeUwHistoneGm12878H3k4me3StdPkRep2.narrowPeak	0	1	1	0	0	0	1	1	1	0	0	0	0	1	0	0	0	0	0	1	0	1
H3K4me3_H1-hESC_None_wgEncodeBroadHistoneH1hescH3k4me3StdPk.broadPeak	0	1	1	1	0	0	1	1	1	0	0	0	1	1	0	0	0	0	1	1	0	1
H3K4me3_H7-hESC_None_wgEncodeUwHistoneH7esH3k4me3StdPkRep2.narrowPeak	0	1	1	0	0	0	1	1	1	0	0	0	1	1	0	0	0	0	1	1	0	1
H3K4me3_HA-sp_None_wgEncodeUwHistoneHaspH3k4me3StdPkRep1.narrowPeak	0	1	1	0	0	0	1	0	1	0	1	1	1	1	0	0	0	0	0	1	0	1
H3K4me3_HAc_None_wgEncodeUwHistoneHacH3k04me3StdPkRep2.narrowPeak	0	1	1	0	0	0	1	0	1	0	0	0	1	1	0	0	0	0	0	1	0	1
H3K4me3_HBMEC_None_wgEncodeUwHistoneHbmecH3k4me3StdPkRep1.narrowPeak	0	1	1	0	0	0	1	1	1	0	1	1	1	1	0	0	0	0	0	1	0	1
H3K4me3_HCF_None_wgEncodeUwHistoneHcfH3k4me3StdPkRep2.narrowPeak	0	1	1	0	0	0	1	1	1	0	1	1	1	1	0	0	0	0	0	1	0	1
H3K4me3_HCFaa_None_wgEncodeUwHistoneHcfaaH3k4me3StdPkRep1.narrowPeak	0	1	1	0	0	0	1	1	1	0	1	1	1	1	0	0	0	0	0	1	0	1
H3K4me3_HCM_None_wgEncodeUwHistoneHcmH3k4me3StdPkRep2.narrowPeak	0	1	1	0	0	0	1	1	1	0	1	1	1	1	0	0	0	0	0	1	0	1
H3K4me3_HCPEpiC_None_wgEncodeUwHistoneHcpeH3k4me3StdPkRep2.narrowPeak	0	1	1	0	0	0	1	1	1	1	0	0	1	1	0	0	0	0	0	1	0	1
H3K4me3_HCT-116_None_wgEncodeUwHistoneHct116H3k4me3StdPkRep2.narrowPeak	0	1	1	0	0	0	1	0	1	0	0	0	1	1	0	0	0	0	0	1	0	1
H3K4me3_HEEpiC_None_wgEncodeUwHistoneHeeH3k4me3StdPkRep2.narrowPeak	0	1	1	0	0	0	1	0	1	0	0	0	1	1	0	0	0	0	0	1	0	1
H3K4me3_HEK293_None_wgEncodeUwHistoneHek293H3k4me3StdPkRep1.narrowPeak	0	1	1	0	0	0	1	0	1	0	0	0	1	1	0	0	0	0	0	1	0	1
H3K4me3_HFF-Myc_None_wgEncodeUwHistoneHffmycH3k04me3StdPkRep2.narrowPeak	0	1	1	0	0	0	1	0	1	1	1	1	1	1	0	0	0	0	0	1	0	1
H3K4me3_HFF_None_wgEncodeUwHistoneHffH3k04me3StdPkRep1.narrowPeak	0	1	1	0	0	0	1	0	1	0	1	1	1	1	0	0	0	0	0	1	0	1
H3K4me3_HL-60_None_wgEncodeUwHistoneHl60H3k4me3StdPkRep1.narrowPeak	0	1	1	0	0	0	1	0	1	0	0	0	1	1	0	0	0	0	0	1	0	1
H3K4me3_HMEC_None_wgEncodeBroadHistoneHmecH3k4me3StdPk.broadPeak	0	1	1	0	0	0	1	1	1	0	0	0	1	1	0	0	0	0	0	1	0	1
H3K4me3_HMEC_None_wgEncodeUwHistoneHmecH3k4me3StdPkRep1.narrowPeak	0	1	1	0	0	0	1	1	1	0	0	0	1	1	0	0	0	0	0	1	0	1
H3K4me3_HMF_None_wgEncodeUwHistoneHmfH3k4me3StdPkRep1.narrowPeak	0	1	1	0	0	0	1	1	1	0	1	1	1	1	0	0	0	0	0	1	0	1
H3K4me3_HPAF_None_wgEncodeUwHistoneHpafH3k4me3StdPkRep2.narrowPeak	0	1	1	0	0	0	1	1	1	1	0	0	1	1	0	0	0	0	0	1	0	1
H3K4me3_HPF_None_wgEncodeUwHistoneHpfH3k4me3StdPkRep1.narrowPeak	0	1	1	0	0	0	1	1	1	0	1	1	1	1	0	0	0	0	0	1	0	1
H3K4me3_HRE_None_wgEncodeUwHistoneHreH3k4me3StdPkRep2.narrowPeak	0	1	1	0	0	0	1	1	1	1	0	0	1	1	0	0	0	0	0	1	0	1
H3K4me3_HRPEpiC_None_wgEncodeUwHistoneHrpeH3k4me3StdPkRep1.narrowPeak	0	1	1	0	0	0	1	1	1	0	0	0	1	1	0	0	0	0	0	1	0	1
H3K4me3_HSMM_None_wgEncodeBroadHistoneHsmmH3k4me3StdPk.broadPeak	0	1	1	1	0	0	1	1	1	1	1	1	1	1	0	0	0	0	0	1	0	1
H3K4me3_HSMMtube_None_wgEncodeBroadHistoneHsmmtH3k4me3StdPk.broadPeak	0	1	1	1	1	0	1	1	1	0	1	1	1	1	0	0	0	0	0	1	0	1
H3K4me3_HUVEC_None_wgEncodeBroadHistoneHuvecH3k4me3StdPk.broadPeak	0	1	1	0	0	0	1	1	1	0	1	1	1	1	0	0	0	0	0	1	0	1
H3K4me3_HUVEC_None_wgEncodeUwHistoneHuvecH3k4me3StdPkRep2.narrowPeak	0	1	1	0	0	0	1	1	1	0	1	1	1	1	0	0	0	0	0	1	0	1
H3K4me3_HVMF_None_wgEncodeUwHistoneHvmfH3k4me3StdPkRep1.narrowPeak	0	1	1	0	0	0	1	1	1	0	1	1	1	1	0	0	0	0	0	1	0	1
H3K4me3_HeLa-S3_None_wgEncodeBroadHistoneHelas3H3k4me3StdPk.broadPeak	0	1	1	0	0	1	0	1	1	0	0	0	1	1	1	1	0	0	0	1	0	1
H3K4me3_HeLa-S3_None_wgEncodeUwHistoneHelas3H3k4me3StdPkRep1.narrowPeak	0	1	1	0	0	0	0	0	1	0	0	0	1	1	0	0	0	0	0	1	0	1
H3K4me3_HepG2_None_wgEncodeBroadHistoneHepg2H3k4me3StdPk.broadPeak	0	1	1	0	0	0	1	1	1	0	0	0	1	1	0	0	0	0	0	1	0	1
H3K4me3_HepG2_None_wgEncodeUwHistoneHepg2H3k4me3StdPkRep1.narrowPeak	0	1	1	0	0	0	1	1	1	0	0	0	1	1	0	0	0	0	0	1	0	1
H3K4me3_Jurkat_None_wgEncodeUwHistoneJurkatH3k4me3StdPkRep2.narrowPeak	0	1	1	1	0	0	1	0	1	0	0	0	1	1	0	0	0	0	0	1	0	1
H3K4me3_K562_None_wgEncodeBroadHistoneK562H3k4me3StdPk.broadPeak	0	1	1	0	0	0	1	0	1	0	0	0	1	1	0	0	0	0	0	1	0	1
H3K4me3_K562_None_wgEncodeUwHistoneK562H3k4me3StdPkRep1.narrowPeak	0	1	1	0	0	0	1	0	1	0	0	0	1	1	0	0	0	0	0	0	0	1
H3K4me3_LNCaP_None_wgEncodeUwHistoneLncapH3k04me3StdPkRep2.narrowPeak	0	1	1	0	0	0	1	0	1	0	0	0	1	1	0	0	0	0	0	1	0	1
H3K4me3_MCF-7_None_wgEncodeUwHistoneMcf7H3k04me3StdPkRep2.narrowPeak	0	1	1	0	0	0	1	1	1	0	0	0	1	1	0	0	0	0	0	1	0	1
H3K4me3_Monocytes-CD14+_RO01746_None_wgEncodeBroadHistoneMonocd14ro1746H3k04me3Pk.broadPeak	0	1	1	0	0	0	1	1	1	0	0	0	1	1	0	0	0	0	0	1	0	1
H3K4me3_Monocytes-CD14+_RO01746_None_wgEncodeUwHistoneMonocd14ro1746H3k04me3StdPkRep1.narrowPeak	0	1	1	0	0	0	1	0	1	0	0	0	1	1	0	0	0	0	0	1	0	1
H3K4me3_NB4_None_wgEncodeUwHistoneNb4H3k4me3StdPkRep1.narrowPeak	0	1	1	0	0	0	1	0	1	0	0	0	0	1	0	0	0	0	0	1	0	1
H3K4me3_NH-A_None_wgEncodeBroadHistoneNhaH3k4me3StdPk.broadPeak	0	1	1	1	0	0	1	1	1	1	1	1	1	1	0	0	0	0	0	1	0	1
H3K4me3_NHDF-Ad_None_wgEncodeBroadHistoneNhdfadH3k4me3StdPk.broadPeak	0	1	1	0	1	0	1	1	1	1	1	1	1	1	0	0	0	0	0	1	0	1
H3K4me3_NHDF-neo_None_wgEncodeUwHistoneNhdfneoH3k4me3StdPkRep1.narrowPeak	0	1	1	0	0	0	1	1	1	0	1	1	1	1	0	0	0	0	0	1	0	1
H3K4me3_NHEK_None_wgEncodeBroadHistoneNhekH3k4me3StdPk.broadPeak	0	1	1	0	0	0	1	1	1	0	1	1	1	1	0	0	0	0	0	1	0	1
H3K4me3_NHEK_None_wgEncodeUwHistoneNhekH3k4me3StdPkRep2.narrowPeak	0	1	1	0	0	0	1	1	1	0	0	0	1	1	0	0	0	0	0	1	0	1
H3K4me3_NHLF_None_wgEncodeBroadHistoneNhlfH3k4me3StdPk.broadPeak	0	1	1	0	0	0	1	1	1	1	1	1	1	1	0	0	0	0	0	1	0	1
H3K4me3_NHLF_None_wgEncodeUwHistoneNhlfH3k04me3StdPkRep1.narrowPeak	0	1	1	0	0	0	1	0	1	1	0	0	1	1	0	0	0	0	0	1	0	1
H3K4me3_Osteobl_None_wgEncodeBroadHistoneOsteoH3k04me3Pk.broadPeak	1	1	1	0	0	0	1	1	1	1	1	1	1	1	1	1	0	0	0	1	0	1
H3K4me3_PANC-1_None_wgEncodeUwHistonePanc1H3k04me3StdPkRep2.narrowPeak	0	1	1	0	0	0	1	1	1	0	0	0	1	1	0	0	0	0	0	0	0	1
H3K4me3_RPTEC_None_wgEncodeUwHistoneRptecH3k04me3StdPkRep2.narrowPeak	0	1	1	0	0	0	1	1	1	0	0	0	1	1	0	0	0	0	0	1	0	1
H3K4me3_SAEC_None_wgEncodeUwHistoneSaecH3k4me3StdPkRep1.narrowPeak	0	1	1	0	0	0	1	1	1	0	0	0	1	1	0	0	0	0	0	1	0	1
H3K4me3_SK-N-MC_None_wgEncodeUwHistoneSknmcH3k04me3StdPkRep1.narrowPeak	0	1	1	0	0	0	1	0	1	1	0	0	1	1	0	0	0	0	0	1	0	1
H3K4me3_SK-N-SH_RA_None_wgEncodeUwHistoneSknshraH3k4me3StdPkRep1.narrowPeak	0	1	1	0	0	0	1	1	1	0	0	0	1	1	0	0	0	0	0	1	0	1
H3K4me3_SKMC_None_wgEncodeUwHistoneSkmcH3k04me3StdPkRep1.narrowPeak	0	1	1	0	0	0	1	1	1	0	1	1	1	1	0	0	0	0	0	1	0	1
H3K4me3_WERI-Rb-1_None_wgEncodeUwHistoneWerirb1H3k04me3StdPkRep1.narrowPeak	0	1	1	0	0	0	1	0	1	0	0	0	1	1	0	0	0	0	0	1	0	1
H3K4me3_WI-38_4OHTAM_20nM_72hr_wgEncodeUwHistoneWi38H3k04me3OhtamStdPkRep2.narrowPeak	0	1	1	0	0	0	0	1	1	0	0	0	1	1	0	0	0	0	0	1	0	1
H3K79me2_A549_EtOH_0.02pct_wgEncodeBroadHistoneA549H3k79me2Etoh02Pk.broadPeak	1	1	1	0	1	0	0	1	1	0	0	0	1	1	1	1	1	1	0	1	0	0
H3K79me2_Dnd41_None_wgEncodeBroadHistoneDnd41H3k79me2Pk.broadPeak	1	1	1	1	0	0	0	0	1	0	0	0	1	1	1	1	1	1	0	1	0	0
H3K79me2_GM12878_None_wgEncodeBroadHistoneGm12878H3k79me2StdPk.broadPeak	0	1	1	0	1	0	1	1	1	0	0	0	0	1	1	1	1	1	0	0	0	0
H3K79me2_H1-hESC_None_wgEncodeBroadHistoneH1hescH3k79me2StdPk.broadPeak	1	1	1	0	0	0	1	0	1	0	0	0	1	1	0	0	0	0	1	0	0	0
H3K79me2_HMEC_None_wgEncodeBroadHistoneHmecH3k79me2Pk.broadPeak	0	1	1	0	0	0	1	1	1	0	0	0	1	1	1	1	1	1	0	1	0	0
H3K79me2_HSMM_None_wgEncodeBroadHistoneHsmmH3k79me2StdPk.broadPeak	0	1	1	0	0	0	0	1	1	0	1	1	1	1	1	1	1	1	0	1	0	0
H3K79me2_HSMMtube_None_wgEncodeBroadHistoneHsmmtH3k79me2StdPk.broadPeak	1	1	1	1	0	0	0	1	0	0	1	1	1	1	1	1	1	1	0	1	0	0
H3K79me2_HUVEC_None_wgEncodeBroadHistoneHuvecH3k79me2Pk.broadPeak	1	1	1	0	0	0	0	1	1	0	1	1	1	1	1	1	1	1	0	1	0	1
H3K79me2_HeLa-S3_None_wgEncodeBroadHistoneHelas3H3k79me2StdPk.broadPeak	0	1	1	0	0	0	0	0	1	0	0	0	1	1	1	1	0	0	0	0	0	0
H3K79me2_HepG2_None_wgEncodeBroadHistoneHepg2H3k79me2StdPk.broadPeak	0	1	1	0	0	0	1	0	1	0	0	0	1	1	1	1	1	1	0	1	0	0
H3K79me2_K562_None_wgEncodeBroadHistoneK562H3k79me2StdPk.broadPeak	1	1	1	0	0	0	1	0	1	0	0	0	1	1	0	0	1	1	0	1	0	0
H3K79me2_Monocytes-CD14+_RO01746_None_wgEncodeBroadHistoneMonocd14ro1746H3k79me2Pk.broadPeak	1	1	1	0	0	0	0	1	1	1	0	0	1	1	0	0	1	1	0	0	0	0
H3K79me2_NH-A_None_wgEncodeBroadHistoneNhaH3k79me2Pk.broadPeak	0	1	1	0	0	0	0	1	1	1	1	1	1	1	1	1	0	0	0	1	1	0
H3K79me2_NHDF-Ad_None_wgEncodeBroadHistoneNhdfadH3k79me2Pk.broadPeak	0	1	1	0	1	0	0	1	1	1	1	1	1	1	1	1	1	1	0	1	1	0
H3K79me2_NHEK_None_wgEncodeBroadHistoneNhekH3k79me2Pk.broadPeak	0	1	1	0	0	0	1	1	1	0	0	0	1	1	1	1	1	1	0	1	0	0
H3K79me2_NHLF_None_wgEncodeBroadHistoneNhlfH3k79me2Pk.broadPeak	0	1	1	0	1	0	0	1	1	1	1	1	1	1	1	1	1	1	0	1	1	0
H3K79me2_Osteobl_None_wgEncodeBroadHistoneOsteoH3k79me2Pk.broadPeak	1	1	1	0	1	0	0	1	1	1	1	1	1	1	1	1	1	1	0	1	1	0
H3K9acB_K562_None_wgEncodeSydhHistoneK562bH3k9acbUcdPk.narrowPeak	0	1	1	0	0	0	1	0	1	0	0	0	1	1	0	0	0	0	0	1	0	1
H3K9acB_NT2-D1_None_wgEncodeSydhHistoneNt2d1H3k9acbUcdPk.narrowPeak	0	1	1	0	0	0	1	1	1	0	0	0	1	1	0	0	0	0	1	1	0	1
H3K9ac_A549_EtOH_0.02pct_wgEncodeBroadHistoneA549H3k09acEtoh02Pk.broadPeak	0	1	1	1	0	1	0	1	1	0	0	0	1	1	1	1	0	0	0	1	0	1
H3K9ac_Dnd41_None_wgEncodeBroadHistoneDnd41H3k09acPk.broadPeak	0	1	1	1	0	0	1	0	1	0	0	0	1	1	0	0	0	0	0	1	0	1
H3K9ac_GM12878_None_wgEncodeBroadHistoneGm12878H3k9acStdPk.broadPeak	0	1	1	0	1	0	1	0	1	0	0	0	0	1	0	0	0	0	0	0	0	1
H3K9ac_H1-hESC_None_wgEncodeBroadHistoneH1hescH3k9acStdPk.broadPeak	0	1	1	0	0	0	1	0	1	0	0	0	1	1	0	0	1	1	1	1	0	0
H3K9ac_HMEC_None_wgEncodeBroadHistoneHmecH3k9acStdPk.broadPeak	0	1	1	0	0	0	1	0	1	0	0	0	1	1	1	1	0	0	0	0	0	1
H3K9ac_HSMM_None_wgEncodeBroadHistoneHsmmH3k9acStdPk.broadPeak	0	1	1	0	0	0	0	1	1	0	1	1	1	1	1	1	1	1	0	1	0	1
H3K9ac_HSMMtube_None_wgEncodeBroadHistoneHsmmtH3k9acStdPk.broadPeak	0	1	1	1	0	0	0	1	1	0	1	1	1	1	1	1	0	0	0	1	0	1
H3K9ac_HUVEC_None_wgEncodeBroadHistoneHuvecH3k9acStdPk.broadPeak	0	1	1	0	0	0	1	1	1	0	1	1	1	1	0	0	0	0	0	1	0	1
H3K9ac_HeLa-S3_None_wgEncodeBroadHistoneHelas3H3k9acStdPk.broadPeak	0	1	1	0	0	1	0	0	1	0	0	0	1	1	0	0	0	0	0	1	0	1
H3K9ac_HepG2_None_wgEncodeBroadHistoneHepg2H3k9acStdPk.broadPeak	0	1	1	0	0	0	1	1	1	0	0	0	1	1	1	1	0	0	0	1	0	1
H3K9ac_K562_None_wgEncodeBroadHistoneK562H3k9acStdPk.broadPeak	0	1	1	0	0	0	1	0	1	0	0	0	1	1	0	0	1	1	0	1	0	1
H3K9ac_Monocytes-CD14+_RO01746_None_wgEncodeBroadHistoneMonocd14ro1746H3k09acPk.broadPeak	0	1	1	1	0	1	1	1	1	0	0	0	1	1	0	0	0	0	0	1	0	1
H3K9ac_NH-A_None_wgEncodeBroadHistoneNhaH3k09acPk.broadPeak	0	1	1	1	0	0	1	1	1	1	1	1	1	1	1	1	0	0	0	1	0	1
H3K9ac_NHDF-Ad_None_wgEncodeBroadHistoneNhdfadH3k9acStdPk.broadPeak	0	1	1	0	0	1	1	1	1	1	1	1	1	1	1	1	1	1	1	1	0	1
H3K9ac_NHEK_None_wgEncodeBroadHistoneNhekH3k9acStdPk.broadPeak	0	1	1	0	0	0	1	0	1	0	0	0	1	1	1	1	1	1	0	1	0	1
H3K9ac_NHLF_None_wgEncodeBroadHistoneNhlfH3k9acStdPk.broadPeak	0	1	1	0	0	0	1	1	1	1	1	1	1	1	0	0	1	1	0	1	0	1
H3K9me1_HUVEC_None_wgEncodeBroadHistoneHuvecH3k9me1StdPk.broadPeak	1	1	1	0	0	1	1	0	1	1	1	1	1	1	1	1	1	1	0	1	1	1
H3K9me1_K562_None_wgEncodeBroadHistoneK562H3k9me1StdPk.broadPeak	1	1	1	0	1	1	1	0	1	1	0	0	1	1	1	1	1	1	1	1	1	1
H3K9me1_NHEK_None_wgEncodeBroadHistoneNhekH3k9me1StdPk.broadPeak	0	0	1	0	1	1	1	0	1	1	0	0	1	1	1	1	1	1	0	1	0	1
H3K9me3_A549_EtOH_0.02pct_wgEncodeBroadHistoneA549H3k09me3Etoh02Pk.broadPeak	0	0	0	1	1	0	0	0	1	0	1	1	1	0	0	0	0	0	0	1	0	0
H3K9me3_AG04450_None_wgEncodeUwHistoneAg04450H3k09me3StdPkRep2.narrowPeak	0	0	0	1	0	0	0	0	0	0	0	0	1	0	0	0	0	0	0	1	0	0
H3K9me3_Dnd41_None_wgEncodeBroadHistoneDnd41H3k09me3Pk.broadPeak	0	0	0	1	0	0	1	0	1	0	0	0	0	0	0	0	0	0	0	0	0	0
H3K9me3_GM12878_None_wgEncodeBroadHistoneGm12878H3k9me3StdPk.broadPeak	0	1	1	0	0	0	1	0	1	0	1	1	0	0	0	0	0	0	0	1	0	0
H3K9me3_H1-hESC_None_wgEncodeBroadHistoneH1hescH3k09me3StdPk.broadPeak	0	0	0	0	0	0	0	0	0	0	0	0	1	0	0	0	0	0	0	1	0	0
H3K9me3_HMEC_None_wgEncodeBroadHistoneHmecH3k09me3Pk.broadPeak	0	0	0	0	0	0	0	0	0	0	0	0	0	0	0	0	0	0	0	0	1	0
H3K9me3_HSMM_None_wgEncodeBroadHistoneHsmmH3k9me3StdPk.broadPeak	0	0	0	1	1	0	0	0	0	0	0	0	1	0	1	1	1	1	0	1	0	0
H3K9me3_HSMMtube_None_wgEncodeBroadHistoneHsmmtH3k09me3Pk.broadPeak	1	0	0	1	0	0	1	0	0	0	0	0	1	0	0	0	1	1	0	1	1	0
H3K9me3_HeLa-S3_None_wgEncodeBroadHistoneHelas3H3k09me3Pk.broadPeak	1	0	0	0	1	1	1	0	1	0	0	0	1	0	1	1	1	1	0	1	0	0
H3K9me3_HepG2_None_wgEncodeBroadHistoneHepg2H3k09me3Pk.broadPeak	0	0	0	1	0	0	0	0	0	0	0	0	0	0	0	0	0	0	0	0	0	0
H3K9me3_K562_None_wgEncodeBroadHistoneK562H3k9me3StdPk.broadPeak	0	1	0	1	0	0	0	1	1	0	0	0	1	0	0	0	0	0	0	1	1	0
H3K9me3_Monocytes-CD14+_RO01746_None_wgEncodeBroadHistoneMonocd14ro1746H3k09me3Pk.broadPeak	0	0	0	1	0	0	1	1	0	0	0	0	0	0	0	0	0	0	0	0	0	1
H3K9me3_NH-A_None_wgEncodeBroadHistoneNhaH3k09me3Pk.broadPeak	0	1	0	0	0	0	1	0	1	0	0	0	1	0	0	0	0	0	0	1	0	1
H3K9me3_NHDF-Ad_None_wgEncodeBroadHistoneNhdfadH3k09me3Pk.broadPeak	0	1	0	1	0	0	0	0	0	0	1	1	0	0	0	0	1	1	0	1	0	0
H3K9me3_NHEK_None_wgEncodeBroadHistoneNhekH3k09me3Pk.broadPeak	0	0	0	1	0	0	0	0	0	0	0	0	0	0	0	0	0	0	0	1	1	0
H3K9me3_NHLF_None_wgEncodeBroadHistoneNhlfH3k09me3Pk.broadPeak	0	1	0	1	0	0	0	0	1	0	1	1	0	0	0	0	1	1	0	1	1	0
H3K9me3_NT2-D1_None_wgEncodeSydhHistoneNt2d1H3k09me3UcdPk.narrowPeak	0	0	0	1	0	0	0	0	0	0	0	0	1	0	0	0	0	0	0	1	0	0
H3K9me3_Osteobl_None_wgEncodeBroadHistoneOsteoblH3k9me3StdPk.broadPeak	0	0	0	1	0	0	0	0	1	0	0	0	0	0	0	0	0	0	0	0	0	0
H4K20me1_A549_EtOH_0.02pct_wgEncodeBroadHistoneA549H4k20me1Etoh02Pk.broadPeak	0	1	1	1	1	0	1	0	1	0	0	0	1	1	1	1	1	1	0	1	1	1
H4K20me1_CD20+_RO01794_None_wgEncodeBroadHistoneCd20ro01794H4k20me1Pk.broadPeak	1	1	1	0	0	0	1	0	1	0	0	0	0	1	1	1	1	1	1	0	0	0
H4K20me1_Dnd41_None_wgEncodeBroadHistoneDnd41H4k20me1Pk.broadPeak	1	1	1	1	1	0	0	1	1	0	0	0	1	1	1	1	1	1	0	1	1	1
H4K20me1_GM12878_None_wgEncodeBroadHistoneGm12878H4k20me1StdPk.broadPeak	0	1	0	0	1	1	0	0	1	1	0	0	1	1	1	1	1	1	0	1	1	1
H4K20me1_H1-hESC_None_wgEncodeBroadHistoneH1hescH4k20me1StdPk.broadPeak	1	1	1	0	0	0	0	0	1	1	0	0	1	1	1	1	1	1	0	1	0	1
H4K20me1_HMEC_None_wgEncodeBroadHistoneHmecH4k20me1StdPk.broadPeak	0	1	1	1	1	1	0	0	1	1	0	0	1	1	1	1	1	1	0	0	0	1
H4K20me1_HSMM_None_wgEncodeBroadHistoneHsmmH4k20me1StdPk.broadPeak	1	1	1	0	1	0	1	0	1	0	0	0	1	1	1	1	1	1	0	1	1	1
H4K20me1_HSMMtube_None_wgEncodeBroadHistoneHsmmtH4k20me1StdPk.broadPeak	1	1	1	1	0	0	0	0	1	0	1	1	1	0	1	1	1	1	0	1	1	0
H4K20me1_HUVEC_None_wgEncodeBroadHistoneHuvecH4k20me1StdPk.broadPeak	1	1	1	1	0	0	1	0	1	0	0	0	1	0	1	1	0	0	0	1	1	1
H4K20me1_HeLa-S3_None_wgEncodeBroadHistoneHelas3H4k20me1StdPk.broadPeak	1	1	0	0	0	1	0	1	1	0	0	0	0	1	1	1	1	1	0	1	0	0
H4K20me1_HepG2_None_wgEncodeBroadHistoneHepg2H4k20me1StdPk.broadPeak	1	0	1	0	1	0	1	0	1	0	0	0	1	1	1	1	1	1	0	1	0	1
H4K20me1_K562_None_wgEncodeBroadHistoneK562H4k20me1StdPk.broadPeak	1	1	1	0	1	1	0	0	1	0	0	0	1	1	1	1	1	1	0	1	1	1
H4K20me1_Monocytes-CD14+_RO01746_None_wgEncodeBroadHistoneMonocd14ro1746H4k20me1Pk.broadPeak	1	1	1	0	0	0	0	0	1	0	0	0	0	1	1	1	1	1	0	0	0	0
H4K20me1_NH-A_None_wgEncodeBroadHistoneNhaH4k20me1Pk.broadPeak	1	1	1	0	0	0	0	0	1	0	0	0	1	1	1	1	1	1	0	1	1	1
H4K20me1_NHDF-Ad_None_wgEncodeBroadHistoneNhdfadH4k20me1Pk.broadPeak	1	1	0	0	1	0	0	0	1	0	0	0	1	1	1	1	1	1	0	1	1	0
H4K20me1_NHEK_None_wgEncodeBroadHistoneNhekH4k20me1StdPk.broadPeak	0	1	0	0	1	0	0	0	1	1	0	0	1	1	1	1	1	1	0	1	0	1
H4K20me1_NHLF_None_wgEncodeBroadHistoneNhlfH4k20me1StdPk.broadPeak	1	0	1	0	1	0	0	0	1	0	0	0	1	1	1	1	0	0	0	0	1	1
H4K20me1_Osteobl_None_wgEncodeBroadHistoneOsteoH4k20me1Pk.broadPeak	1	1	1	0	1	0	0	0	1	0	0	0	1	1	1	1	1	1	0	1	1	1
HAEpiC_None_wgEncodeHaibMethyl450HaeSitesRep1.bed	1	1	1	1	1	1	1	1	1	1	1	1	1	1	1	1	1	1	1	1	1	1
HAEpiC_None_wgEncodeHaibMethylRrbsHaeUwstamgrowprotSitesRep2.bed9	0	1	0	0	1	1	1	1	1	1	0	0	1	1	0	0	0	0	0	1	0	1
HCF_None_wgEncodeHaibMethyl450HcfSitesRep1.bed	1	1	1	1	1	1	1	1	1	1	1	1	1	1	1	1	1	1	1	1	1	1
HCF_None_wgEncodeHaibMethylRrbsHcfUwstamgrowprotSitesRep2.bed9	0	1	0	0	0	1	1	1	1	1	0	0	1	1	0	0	0	0	0	1	0	1
HCM_None_wgEncodeHaibMethyl450HcmSitesRep1.bed	1	1	1	1	1	1	1	1	1	1	1	1	1	1	1	1	1	1	1	1	1	1
HCM_None_wgEncodeHaibMethylRrbsHcmUwSitesRep1.bed	0	1	1	0	1	1	1	1	1	1	0	0	1	1	0	0	0	0	0	1	1	1
HCPEpiC_None_wgEncodeHaibMethyl450HcpeSitesRep1.bed	1	1	1	1	1	1	1	1	1	1	1	1	1	1	1	1	1	1	1	1	1	1
HCPEpiC_None_wgEncodeHaibMethylRrbsHcpeUwstamgrowprotSitesRep2.bed9	0	1	1	0	1	1	1	1	1	1	0	0	1	1	0	0	0	0	0	1	0	1
HCT-116_None_wgEncodeHaibMethyl450Hct116HaibSitesRep1.bed	1	1	1	1	1	1	1	1	1	1	1	1	1	1	1	1	1	1	1	1	1	1
HCT-116_None_wgEncodeHaibMethylRrbsHct116StanfordSitesRep2.bed	0	1	1	0	0	1	1	1	1	1	0	0	1	1	0	0	0	0	0	1	1	1
HDAC1_SC-6298_K562_None_wgEncodeBroadHistoneK562Hdac1sc6298StdPk.broadPeak	0	1	1	1	1	1	1	1	1	1	0	0	1	1	0	0	1	1	0	1	1	1
HDAC2_A300-705A_K562_None_wgEncodeBroadHistoneK562Hdac2a300705aStdPk.broadPeak	0	1	1	0	1	0	1	1	1	1	0	0	1	1	1	1	0	0	1	1	1	1
HDAC6_A301-341A_H1-hESC_None_wgEncodeBroadHistoneH1hescHdac6a301341aPk.broadPeak	1	1	0	0	1	0	1	0	1	1	0	0	1	1	1	1	1	1	1	1	0	0
HEEpiC_None_wgEncodeHaibMethyl450HeeSitesRep1.bed	1	1	1	1	1	1	1	1	1	1	1	1	1	1	1	1	1	1	1	1	1	1
HEEpiC_None_wgEncodeHaibMethylRrbsHeeUwSitesRep1.bed	0	1	0	0	1	1	1	1	1	1	0	0	1	1	0	0	0	0	0	1	0	1
HEK293_None_wgEncodeHaibMethyl450Hek293SitesRep1.bed	1	1	1	1	1	1	1	1	1	1	1	1	1	1	1	1	1	1	1	1	1	1
HEK293_None_wgEncodeHaibMethylRrbsHek293UwSitesRep1.bed	0	1	1	0	0	1	1	1	1	1	0	0	1	1	0	0	0	0	0	1	0	1
HIPEpiC_None_wgEncodeHaibMethyl450HipeSitesRep1.bed	1	1	1	1	1	1	1	1	1	1	1	1	1	1	1	1	1	1	1	1	1	1
HIPEpiC_None_wgEncodeHaibMethylRrbsHipeUwSitesRep2.bed	0	1	0	0	1	1	1	1	1	1	0	0	1	1	0	0	0	0	0	1	0	1
HL-60_None_wgEncodeHaibMethyl450Hl60SitesRep1.bed	1	1	1	1	1	1	1	1	1	1	1	1	1	1	1	1	1	1	1	1	1	1
HL-60_None_wgEncodeHaibMethylRrbsHl60UwSitesRep1.bed	0	1	1	0	0	1	1	1	1	1	0	0	1	1	0	0	0	0	0	1	0	1
HMEC_None_wgEncodeHaibMethyl450HmecSitesRep1.bed	1	1	1	1	1	1	1	1	1	1	1	1	1	1	1	1	1	1	1	1	1	1
HMEC_None_wgEncodeHaibMethylRrbsHmecUwSitesRep2.bed	0	1	0	0	0	1	1	1	1	1	0	0	1	1	0	0	0	0	0	1	0	1
HNPCEpiC_None_wgEncodeHaibMethyl450HnpceSitesRep1.bed	1	1	1	1	1	1	1	1	1	1	1	1	1	1	1	1	1	1	1	1	1	1
HNPCEpiC_None_wgEncodeHaibMethylRrbsHnpceUwstamgrowprotSitesRep2.bed9	0	1	1	0	1	1	1	1	1	1	0	0	1	1	0	0	0	0	0	1	1	1
HPAEpiC_None_wgEncodeHaibMethyl450HpaeSitesRep1.bed	1	1	1	1	1	1	1	1	1	1	1	1	1	1	1	1	1	1	1	1	1	1
HPAEpiC_None_wgEncodeHaibMethylRrbsHpaeUwSitesRep2.bed	0	1	0	0	1	1	1	1	1	1	0	0	1	1	0	0	0	0	0	1	0	1
HRCEpiC_None_wgEncodeHaibMethyl450HrceSitesRep1.bed	1	1	1	1	1	1	1	1	1	1	1	1	1	1	1	1	1	1	1	1	1	1
HRCEpiC_None_wgEncodeHaibMethylRrbsHrceUwstamgrowprotSitesRep1.bed9	0	1	1	0	0	1	1	1	1	1	0	0	1	1	0	0	0	0	0	1	0	1
HRE_None_wgEncodeHaibMethyl450HreSitesRep1.bed	1	1	1	1	1	1	1	1	1	1	1	1	1	1	1	1	1	1	1	1	1	1
HRE_None_wgEncodeHaibMethylRrbsHreUwSitesRep2.bed	0	1	0	0	1	1	1	1	1	1	0	0	1	1	0	0	0	0	0	1	0	1
HRPEpiC_None_wgEncodeHaibMethyl450HrpeSitesRep1.bed	1	1	1	1	1	1	1	1	1	1	1	1	1	1	1	1	1	1	1	1	1	1
HRPEpiC_None_wgEncodeHaibMethylRrbsHrpeUwSitesRep1.bed	0	1	1	0	1	1	1	1	1	1	0	0	1	1	0	0	0	0	0	1	0	1
HSMM_FSHD_None_wgEncodeHaibMethylRrbsHsmmfshdDukeSitesRep3.bed	0	1	0	0	1	1	1	1	1	1	0	0	1	1	0	0	0	0	0	1	0	1
HSMMtube_None_wgEncodeHaibMethylRrbsHsmmtDukeSitesRep1.bed	0	1	1	0	1	1	1	1	1	1	0	0	1	1	0	0	0	0	0	1	1	1
HTR8svn_None_wgEncodeHaibMethylRrbsHtr8DukeSitesRep1.bed	0	1	1	0	1	1	1	1	1	1	0	0	1	1	0	0	0	0	0	1	1	1
HUVEC_None_wgEncodeHaibMethyl450HuvecSitesRep1.bed	1	1	1	1	1	1	1	1	1	1	1	1	1	1	1	1	1	1	1	1	1	1
HeLa-S3_None_wgEncodeHaibMethyl450Helas3SitesRep1.bed	1	1	1	1	1	1	1	1	1	1	1	1	1	1	1	1	1	1	1	1	1	1
HeLa-S3_None_wgEncodeHaibMethylRrbsHelas3HudsonalphagrowprotSitesRep1.bed9	0	1	1	0	1	1	1	1	1	1	0	0	1	1	0	0	0	0	0	1	1	1
HepG2_None_wgEncodeHaibMethyl450Hepg2SitesRep1.bed	1	1	1	1	1	1	1	1	1	1	1	1	1	1	1	1	1	1	1	1	1	1
HepG2_None_wgEncodeHaibMethylRrbsHepg2HaibSitesRep1.bed	0	1	1	0	1	1	1	1	1	1	0	0	1	1	0	0	0	0	0	1	1	1
Hepatocytes_None_wgEncodeHaibMethyl450HepatoSitesRep1.bed	1	1	1	1	1	1	1	1	1	1	1	1	1	1	1	1	1	1	1	1	1	1
Hepatocytes_None_wgEncodeHaibMethylRrbsHepatocytesDukeSitesRep2.bed	0	1	1	0	1	1	1	1	1	1	0	0	1	1	0	0	0	0	0	1	0	1
IMR90_None_wgEncodeHaibMethyl450Imr90SitesRep1.bed	1	1	1	1	1	1	1	1	1	1	1	1	1	1	1	1	1	1	1	1	1	1
IMR90_None_wgEncodeHaibMethylRrbsImr90UwstamgrowprotSitesRep1.bed9	0	1	0	0	1	1	1	1	1	1	0	0	1	1	0	0	0	0	0	1	1	1
JARID1A_ab26049_H1-hESC_None_wgEncodeBroadHistoneH1hescJarid1aab26049StdPk.broadPeak	0	1	1	0	0	0	1	0	0	1	0	0	0	1	1	1	0	0	0	1	1	0
JMJD2A_A300-861A-1_H1-hESC_None_wgEncodeBroadHistoneH1hescJmjd2aa300861a1Pk.broadPeak	0	1	1	1	0	0	1	1	1	0	0	0	1	1	0	0	0	0	0	1	0	1
Jurkat_None_wgEncodeHaibMethyl450JurkatSitesRep1.bed	1	1	1	1	1	1	1	1	1	1	1	1	1	1	1	1	1	1	1	1	1	1
Jurkat_None_wgEncodeHaibMethylRrbsJurkatUwstamgrowprotSitesRep1.bed9	0	1	0	0	1	1	1	1	1	1	0	0	1	1	0	0	0	0	0	1	1	1
K562_None_wgEncodeHaibMethyl450K562SitesRep1.bed	1	1	1	1	1	1	1	1	1	1	1	1	1	1	1	1	1	1	1	1	1	1
K562_None_wgEncodeHaibMethylRrbsK562HudsonalphagrowprotSitesRep2.bed9	0	1	0	0	0	1	1	1	1	1	0	0	1	1	0	0	0	0	0	1	0	1
LNCaP_None_wgEncodeHaibMethyl450LncapSitesRep1.bed	1	1	1	1	1	1	1	1	1	1	1	1	1	1	1	1	1	1	1	1	1	1
LNCaP_None_wgEncodeHaibMethylRrbsLncapUwSitesRep1.bed	0	1	1	0	1	1	1	1	1	1	0	0	1	1	0	0	0	0	0	1	1	1
LSD1_K562_None_wgEncodeBroadHistoneK562Lsd1Pk.broadPeak	0	1	1	0	0	1	0	1	0	0	0	0	1	1	1	1	1	1	0	1	0	1
MCF-7_None_wgEncodeHaibMethyl450Mcf7SitesRep1.bed	1	1	1	1	1	1	1	1	1	1	1	1	1	1	1	1	1	1	1	1	1	1
MCF-7_Randomized_shRNA_control_wgEncodeHaibMethylRrbsMcf7RandshrnaDukeSitesRep2.bedRrbs	0	1	1	0	1	1	1	1	1	1	0	0	1	1	0	0	0	0	0	1	1	1
MCF10A-Er-Src_4OHTAM_1uM_36hr_wgEncodeHaibMethyl450Mcf10aesTamSitesRep1.bed	1	1	1	1	1	1	1	1	1	1	1	1	1	1	1	1	1	1	1	1	1	1
MCF10A-Er-Src_None_wgEncodeHaibMethylRrbsMcf10aesStanfordSitesRep2.bed	0	1	1	0	0	1	1	1	1	1	0	0	1	1	0	0	0	0	0	1	0	1
Melano_None_wgEncodeHaibMethylRrbsMelanoSitesRep2.bed	0	1	1	0	1	1	1	1	1	1	0	0	1	1	0	0	0	0	0	1	0	1
Myometr_None_wgEncodeHaibMethylRrbsMyometrDukeSitesRep2.bed	0	1	1	0	1	1	1	1	1	1	0	0	1	1	0	0	0	0	0	1	1	1
NB4_None_wgEncodeHaibMethyl450Nb4SitesRep1.bed	1	1	1	1	1	1	1	1	1	1	1	1	1	1	1	1	1	1	1	1	1	1
NB4_None_wgEncodeHaibMethylRrbsNb4UwstamgrowprotSitesRep1.bed9	0	1	1	0	1	1	1	1	1	1	0	0	1	1	0	0	0	0	0	1	0	1
NCoR_K562_None_wgEncodeBroadHistoneK562NcorPk.broadPeak	1	1	0	1	0	1	0	1	1	1	1	1	0	1	0	0	1	1	0	1	1	0
NH-A_None_wgEncodeHaibMethyl450NhaSitesRep1.bed	1	1	1	1	1	1	1	1	1	1	1	1	1	1	1	1	1	1	1	1	1	1
NH-A_None_wgEncodeHaibMethylRrbsNhaDukeSitesRep2.bed	0	1	1	0	1	1	1	1	1	1	0	0	1	1	0	0	0	0	0	1	1	1
NHBE_None_wgEncodeHaibMethyl450NhbeSitesRep1.bed	1	1	1	1	1	1	1	1	1	1	1	1	1	1	1	1	1	1	1	1	1	1
NHBE_None_wgEncodeHaibMethylRrbsNhbeUwSitesRep2.bed	0	1	0	0	1	1	1	1	1	1	0	0	1	1	0	0	0	0	0	1	1	1
NHDF-neo_None_wgEncodeHaibMethyl450NhdfneoSitesRep1.bed	1	1	1	1	1	1	1	1	1	1	1	1	1	1	1	1	1	1	1	1	1	1
NHDF-neo_None_wgEncodeHaibMethylRrbsNhdfneoUwstamgrowprotSitesRep2.bed9	0	1	1	0	1	1	1	1	1	1	0	0	1	1	0	0	0	0	0	1	1	1
NSD2_ab75359_K562_None_wgEncodeBroadHistoneK562Nsd2ab75359Pk.broadPeak	1	1	1	0	1	1	1	1	1	1	0	0	1	1	1	1	1	1	1	1	1	1
NT2-D1_None_wgEncodeHaibMethyl450Nt2d1SitesRep1.bed	1	1	1	1	1	1	1	1	1	1	1	1	1	1	1	1	1	1	1	1	1	1
NT2-D1_None_wgEncodeHaibMethylRrbsNt2d1UwSitesRep2.bed	0	1	1	0	1	1	1	1	1	1	0	0	1	1	0	0	0	0	0	1	0	1
Osteobl_None_wgEncodeHaibMethylRrbsOsteoblDukeSitesRep1.bed	0	1	0	0	1	1	1	1	1	1	0	0	1	1	0	0	0	0	0	1	0	1
P300_KAT3B_H1-hESC_None_wgEncodeBroadHistoneH1hescP300kat3bPk.broadPeak	1	1	0	0	1	1	1	0	1	0	0	0	1	1	1	1	1	1	1	1	0	1
PANC-1_None_wgEncodeHaibMethyl450Panc1SitesRep1.bed	1	1	1	1	1	1	1	1	1	1	1	1	1	1	1	1	1	1	1	1	1	1
PANC-1_None_wgEncodeHaibMethylRrbsPanc1UwSitesRep2.bed	0	1	1	0	0	1	1	1	1	1	0	0	1	1	0	0	0	0	0	1	1	1
PCAF_K562_None_wgEncodeBroadHistoneK562PcafPk.broadPeak	0	1	0	1	1	1	0	0	1	0	0	0	1	1	1	1	1	1	0	1	0	0
PFSK-1_None_wgEncodeHaibMethyl450Pfsk1SitesRep1.bed	1	1	1	1	1	1	1	1	1	1	1	1	1	1	1	1	1	1	1	1	1	1
PFSK-1_None_wgEncodeHaibMethylRrbsPfsk1HaibSitesRep2.bed	0	1	1	0	0	1	1	1	1	1	0	0	1	1	0	0	0	0	0	1	0	1
PHF8_A301-772A_H1-hESC_None_wgEncodeBroadHistoneH1hescPhf8a301772aPk.broadPeak	0	1	1	0	0	0	1	0	1	0	0	0	1	1	1	1	0	0	1	1	0	0
PLU1_H1-hESC_None_wgEncodeBroadHistoneH1hescPlu1Pk.broadPeak	0	1	0	0	1	1	1	1	1	0	0	0	1	1	1	1	1	1	0	0	0	1
PLU1_K562_None_wgEncodeBroadHistoneK562Plu1StdPk.broadPeak	0	1	1	0	1	1	1	1	1	1	0	0	1	1	0	0	1	1	0	1	1	1
PanIslets_None_wgEncodeHaibMethylRrbsPanisletsSitesRep2.bed	0	1	1	0	0	1	1	1	1	1	0	0	1	1	0	0	0	0	0	1	1	1
Pol2b_HUVEC_None_wgEncodeBroadHistoneHuvecPol2bStdPk.broadPeak	0	1	1	0	0	0	0	1	1	1	1	1	1	1	1	1	1	1	0	0	0	1
Pol2b_HeLa-S3_None_wgEncodeBroadHistoneHelas3Pol2bStdPk.broadPeak	0	1	1	0	0	1	0	0	1	1	1	1	1	1	1	1	1	1	0	0	0	1
Pol2b_K562_None_wgEncodeBroadHistoneK562Pol2bStdPk.broadPeak	1	1	1	0	1	0	1	1	1	1	0	0	1	1	1	1	1	1	0	1	1	1
Pol2b_NHEK_None_wgEncodeBroadHistoneNhekPol2bStdPk.broadPeak	0	1	1	0	1	0	1	1	1	1	0	0	1	1	1	1	1	1	0	1	0	1
PrEC_None_wgEncodeHaibMethyl450PrecSitesRep1.bed	1	1	1	1	1	1	1	1	1	1	1	1	1	1	1	1	1	1	1	1	1	1
PrEC_None_wgEncodeHaibMethylRrbsPrecUwSitesRep2.bed	0	1	1	0	1	1	1	1	1	1	0	0	1	1	0	0	0	0	0	1	0	1
ProgFib_None_wgEncodeHaibMethyl450ProgfibSitesRep1.bed	1	1	1	1	1	1	1	1	1	1	1	1	1	1	1	1	1	1	1	1	1	1
ProgFib_None_wgEncodeHaibMethylRrbsProgfibSitesRep2.bed	0	1	1	0	1	1	1	1	1	1	0	0	1	1	0	0	0	0	0	1	1	1
RBBP5_A300-109A_H1-hESC_None_wgEncodeBroadHistoneH1hescRbbp5a300109aStdPk.broadPeak	0	1	1	0	1	1	1	1	1	1	1	1	1	1	1	1	1	1	0	1	0	1
REST_K562_None_wgEncodeBroadHistoneK562RestPk.broadPeak	0	0	0	1	0	0	0	1	1	0	1	1	0	1	1	1	0	0	0	1	1	0
RNF2_K562_None_wgEncodeBroadHistoneK562Rnf2Pk.broadPeak	0	1	0	0	0	0	1	0	1	0	0	0	1	0	1	1	1	1	0	1	1	1
RPTEC_None_wgEncodeHaibMethyl450RptecSitesRep1.bed	1	1	1	1	1	1	1	1	1	1	1	1	1	1	1	1	1	1	1	1	1	1
RPTEC_None_wgEncodeHaibMethylRrbsRptecSitesRep2.bed	0	1	0	0	0	1	1	1	1	1	0	0	1	1	0	0	0	0	0	1	1	1
SAEC_None_wgEncodeHaibMethyl450SaecSitesRep1.bed	1	1	1	1	1	1	1	1	1	1	1	1	1	1	1	1	1	1	1	1	1	1
SAEC_None_wgEncodeHaibMethylRrbsSaecUwstamgrowprotSitesRep1.bed9	0	1	1	0	1	1	1	1	1	1	0	0	1	1	0	0	0	0	0	1	0	1
SAP30_39731_K562_None_wgEncodeBroadHistoneK562Sap3039731StdPk.broadPeak	1	1	1	0	0	0	1	0	1	0	0	0	1	1	1	1	1	1	0	1	0	1
SETDB1_K562_None_wgEncodeBroadHistoneK562Setdb1Pk.broadPeak	0	0	1	1	1	1	0	0	1	1	0	0	1	1	1	1	1	1	0	1	1	0
SIRT6_H1-hESC_None_wgEncodeBroadHistoneH1hescSirt6Pk.broadPeak	1	1	1	0	1	1	1	1	1	1	1	1	0	1	1	1	1	1	1	1	0	1
SIRT6_K562_None_wgEncodeBroadHistoneK562Sirt6Pk.broadPeak	0	1	1	0	0	0	1	1	1	1	0	0	1	1	1	1	1	1	0	0	1	0
SK-N-MC_None_wgEncodeHaibMethyl450SknmcSitesRep1.bed	1	1	1	1	1	1	1	1	1	1	1	1	1	1	1	1	1	1	1	1	1	1
SK-N-MC_None_wgEncodeHaibMethylRrbsSknmcHaibSitesRep1.bed	0	1	0	0	1	1	1	1	1	1	0	0	1	1	0	0	0	0	0	1	0	1
SK-N-SH_None_wgEncodeHaibMethyl450SknshSitesRep1.bed	1	1	1	1	1	1	1	1	1	1	1	1	1	1	1	1	1	1	1	1	1	1
SK-N-SH_None_wgEncodeHaibMethylRrbsSknshHaibSitesRep1.bed	0	1	1	0	1	1	1	1	1	1	0	0	1	1	0	0	0	0	0	1	1	1
SKMC_None_wgEncodeHaibMethyl450SkmcSitesRep1.bed	1	1	1	1	1	1	1	1	1	1	1	1	1	1	1	1	1	1	1	1	1	1
SKMC_None_wgEncodeHaibMethylRrbsSkmcUwSitesRep1.bed	0	1	0	0	1	1	1	1	1	1	0	0	1	1	0	0	0	0	0	1	0	1
SUZ12_05-1317_H1-hESC_None_wgEncodeBroadHistoneH1hescSuz12051317Pk.broadPeak	1	1	0	1	1	1	1	0	1	1	1	1	1	1	1	1	1	1	0	1	0	1
T-47D_DMSO_0.02pct_24hr_wgEncodeHaibMethyl450T47dDm002p24hSitesRep1.bed	1	1	1	1	1	1	1	1	1	1	1	1	1	1	1	1	1	1	1	1	1	1
T-47D_DMSO_0.02pct_24hr_wgEncodeHaibMethylRrbsT47dDm002p24hHaibSitesRep1.bed	0	1	1	0	1	1	1	1	1	1	0	0	1	1	0	0	0	0	0	1	1	1
U87_None_wgEncodeHaibMethyl450U87SitesRep1.bed	1	1	1	1	1	1	1	1	1	1	1	1	1	1	1	1	1	1	1	1	1	1
U87_None_wgEncodeHaibMethylRrbsU87HaibSitesRep1.bed	0	1	1	0	1	1	1	1	1	1	0	0	1	1	0	0	0	0	0	1	0	1
UCH-1_None_wgEncodeHaibMethylRrbsUch1DukeSitesRep1.bed	0	1	1	0	1	1	1	1	1	1	0	0	1	1	0	0	0	0	0	1	1	1
ovcar-3_None_wgEncodeHaibMethyl450Ovcar3SitesRep1.bed	1	1	1	1	1	1	1	1	1	1	1	1	1	1	1	1	1	1	1	1	1	1
ovcar-3_None_wgEncodeHaibMethylRrbsOvcar3UwSitesRep2.bed	0	1	1	0	1	1	1	1	1	1	0	0	1	1	0	0	0	0	0	1	1	1
p300_K562_None_wgEncodeBroadHistoneK562P300StdPk.broadPeak	0	1	1	1	1	0	1	0	1	1	1	1	1	1	1	1	1	1	0	1	1	1
